# Supplementary material for: Taphonomic and Diagenetic Pathways to Protein Preservation, Part II: The Case of Brachylophosaurus canadensis Specimen MOR 2598
Source: Biology (Basel). 2022 Aug 5;11(8):1177. doi: 10.3390/biology11081177 (PMC9404959; doi:10.3390/biology11081177)
Supplement: Supplementary file 1 [file biology-11-01177-s001.zip]

Archive with 2 entries (2 files):
- Data S1 Brachy REE.xlsx
- Supplementary  Materials  narrative.pdf
