# Supplementary material for: Taphonomic and Diagenetic Pathways to Protein Preservation, Part II: The Case of Brachylophosaurus canadensis Specimen MOR 2598
Source: Biology (Basel). 2022 Aug 5;11(8):1177. doi: 10.3390/biology11081177 (PMC9404959; doi:10.3390/biology11081177)
Supplement: Supplementary file 1 [file biology-11-01177-s001.zip › Data S1 Brachy REE.xlsx]

## Sheet: Sheet1
Data S1.
The following sheet contains all rare earth element (REE: La – Lu) and other trace element (Sc, Mn, Fe, Sr, Y, Ba, Th, U) concentrations recorded across the cortical transect of the left tibia of Brachylophosaurus canadensis specimen MOR 2598. Concentrations are presented in parts per million (ppm) for all elements except iron (Fe), which is presented in weight percent. For visual representation …

## Sheet: Sheet2
mm from bone rim	Sc	Mn	Fe	Sr	Y	Ba	La	Ce	Pr	Nd	Sm	Eu	Gd	Tb	Dy	Ho	Er	Tm	Yb	Lu	Th	U	ƩREE	Ce/Ce*	Ce/Ce**	La/La*	Y/Ho
4.98016e-06	84.0914	463.914	1.21072	2192	1118.82	1330.41	798.893	2321.77	368.713	874.162	166.67	52.6492	196.266	27.1028	227.74	55.1372	137.757	15.2985	124.509	8.77287	26.2972	82.6251	5375.44	0.962104	0.566542	0.337066	20.2915
0.03515	177.797	600.258	0.677857	2920.97	1901.41	1494.59	1068.88	4317.91	369.342	1224.37	232.226	50.864	203.999	54.4811	263.614	52.2038	129.95	19.6739	89.4155	12.9224	21.274	138.543	8089.85	1.59603	1.32604	0.675407	36.4227
0.0703	126.554	429.595	0.619717	2149.04	1049.96	694.525	428.047	1694.81	292.181	861.271	169.449	51.933	89.9304	19.6509	119.061	25.4759	65.8847	8.04534	60.4353	4.90682	6.38681	93.2787	3891.08	1.00139	0.597354	0.286214	41.214
0.10545	174.214	1169.91	1.20643	2398.15	1372.22	1872.05	790.842	3443.99	243.971	745.282	156.771	67.5236	247.93	26.7514	267.923	41.5774	88.3828	13.6511	127.64	15.8621	12.8601	113.079	6278.1	1.83388	1.49384	0.664863	33.0039
0.1406	138.123	593.944	1.33796	2248.31	1471.37	2253.15	947.066	2063.78	350.985	868.777	163.456	40.4674	200.056	35.21	213.509	30.9001	77.7155	12.1415	40.8643	7.42594	8.32281	75.9712	5052.35	0.826412	0.541406	0.435837	47.6171
0.17575	140.658	1493.97	0.80411	2935.84	1778.28	799.76	782.186	4324.15	291.575	1061.19	257.983	55.7726	218.914	19.3969	125.399	42.2046	90.5044	9.22558	74.7315	14.945	5.46936	82.908	7368.18	2.0893	1.8477	0.756063	42.1348
0.2109	162.636	1623.02	1.20825	3189.94	1709.68	1991.62	898.113	3796.29	253.838	748.527	134.568	39.8511	151.151	37.8238	223.79	47.4268	152.704	12.713	116.175	15.9316	7.66663	106.735	6628.9	1.8658	1.54058	0.691573	36.0487
0.24605	174.304	548.776	1.32855	2237.89	1818.14	1813.25	969.725	2247.04	282.442	1020.44	169.59	55.1507	371.744	45.6264	359.11	51.6366	148.603	22.8906	112.333	17.7599	6.10601	111.103	5874.09	1.00664	0.98327	0.951459	35.2102
0.28125	129.674	651.211	0.961768	2968.2	1685.63	1902.54	944.937	2781.83	229.657	825.56	187.196	48.7958	187.768	22.3478	180.711	42.6869	126.214	17.3082	81.5608	8.38756	2.24061	57.7408	5684.96	1.40298	1.48893	1.12734	39.4882
0.3164	170.863	539.97	0.942244	1802.86	1375.41	2421.25	1363.4	1962.34	267.964	848.68	188.061	82.2656	274.199	51.6666	277.492	74.4808	209.508	24.3831	160.394	22.2766	6.35563	143.807	5807.12	0.75671	0.798055	1.10119	18.4666
0.35155	151.549	1287.09	1.53972	1994.64	1202.57	724.189	602.541	1181.59	242.842	674.508	137.783	49.0499	160.573	20.7639	184.174	41.8656	101.016	13.1499	81.4485	10.5773	2.79126	72.2436	3501.88	0.706991	0.480578	0.450731	28.7246
0.3867	145.082	885.186	1.37486	3117.15	1996.1	1221.92	1014.71	2361.99	208.976	816.103	213.133	69.0636	264.259	49.5354	284.769	50.2868	141.557	15.4255	86.4881	19.8263	2.3881	156.292	5596.12	1.19879	1.53163	1.64881	39.6943
0.42185	122.827	447.242	0.794795	1740.96	1015.31	1333.05	550.035	1419.98	152.966	503.707	74.1419	38.24	101.438	16.6958	112.892	24.4966	73.4797	6.65938	38.4049	7.19267	2.05157	53.3901	3120.33	1.14924	1.04655	0.829495	41.447
0.457	102.148	628.892	0.927415	1594.34	787.3	662.928	379.8	1232.63	99.788	449.119	91.9149	23.9609	57.0431	16.4073	140.286	25.6142	52.5174	7.5509	46.7693	4.20882	1.09111	45.2553	2627.61	1.48772	2.08307	2.38902	30.7368
0.49215	127.729	832.665	0.757063	3193.95	1355.8	689.46	392.539	1004.8	187.664	417.701	81.4698	38.9775	144.44	24.4959	181.256	21.0467	59.2747	10.1723	45.1225	6.4206	1.01019	32.8769	2615.38	0.828248	0.466894	0.309542	64.4187
0.5273	135.12	469.235	0.813542	2749.67	1330.69	1990.52	721.127	1592.39	241.426	766.272	137.679	36.7587	246.259	35.0459	256.843	45.5844	173.084	23.8502	141.01	20.8815	0.974945	56.5486	4438.21	0.888372	0.720085	0.648627	29.1919
0.5625	161.503	1681.65	1.30266	3545.32	1880.11	2505.06	1145.48	2426.9	242.326	1347.19	170.503	44.6815	275.837	47.805	325.577	57.3524	247.854	33.2455	258.207	44.5334	1.34342	168.326	6667.5	1.07798	2.98706	nd	32.7818
0.59765	116.491	411.728	0.8886	2992.11	1384.61	762.786	778.508	1973.99	348.169	1197.31	255.596	52.0258	277.597	33.0495	225.697	41.5997	156.936	20.1536	156.64	18.5713	0.398346	74.9479	5535.84	0.856532	0.665856	0.558494	33.2841
0.6328	139.575	469.414	2.47042	3024.18	1908.83	1633.3	1013.45	1018.87	113.694	469.819	114.702	32.4822	235.932	13.7301	146.168	50.1218	130.205	14.2855	54.9232	11.7673	bd	53.7766	3420.14	0.650314	1.31269	3.66896	38.0838
0.66795	143.255	450.126	1.44488	2226.48	1333.36	1900.77	408.276	1150.15	66.3381	273.791	51.2152	18.3147	96.6578	19.0045	108.801	18.0238	78.955	9.6787	45.5147	5.89779	0.18684	34.7465	2350.62	1.60219	2.53505	2.52124	73.9774
0.7031	152.206	894.611	0.857036	2755.99	1413.01	1209.56	519.5	979.961	70.5899	228.135	71.5296	19.0047	120.135	16.5123	135.974	28.9118	78.3393	6.16032	67.7166	10.7623	2.7144	71.5107	2353.23	1.14604	1.53928	1.64507	48.8732
0.73825	104.643	418.411	0.528601	1936.03	1275.12	1251.2	586.288	1602.76	144.894	549.002	118.779	41.1106	115.94	14.481	108.728	24.545	82.3859	10.4424	48.2603	5.95714	0.490646	49.1438	3453.57	1.29215	1.4436	1.26099	51.9502
0.7734	144.38	654.907	0.799585	2132.44	1281.17	1247.65	792.217	1751.26	152.707	619.685	154.298	43.1928	221.352	39.9449	264.219	53.5099	124.068	16.4234	65.1376	20.7676	1.16176	90.3143	4318.78	1.17205	1.6365	1.9967	23.9426
0.8086	153.303	340.074	0.529656	2011.93	1215.1	1066.72	515.351	951.013	129.748	427.616	99.2268	22.135	200.276	32.8279	129.709	38.1243	156.878	11.1481	84.7446	12.9129	0.132048	68.9004	2811.71	0.864268	0.826983	0.917623	31.872
0.84375	154.274	746.306	1.16556	3175.25	1451.2	1650.72	735.157	3292.46	182.859	609.147	80.0688	31.3264	271.644	28.4696	196.913	52.1829	164.02	28.8615	125.34	20.3648	0.183414	57.8746	5818.82	2.11017	2.05149	0.946423	27.8099
0.8789	169.579	307.538	0.492383	2238.48	2118.15	1221.74	604.884	876.949	128	550.999	91.4708	33.1754	208.081	27.6988	152.87	36.2741	127.375	14.6804	99.7269	9.1751	0.62192	49.1355	2961.36	0.737552	1.06931	2.3186	58.3929
0.91405	210.814	531.134	0.651683	2657.95	2162.43	1655.85	1166.58	3429.58	293.771	1170.07	185.785	82.112	577.105	51.3252	451.344	138.97	365.428	38.3789	209.878	27.7404	bd	145.764	8188.06	1.37671	1.6236	1.43433	15.5604
0.9492	208.679	1008.21	4.26742	3398.25	2408.6	2414.79	684.278	1910.91	185.127	647.618	145.498	39.1728	149.47	33.6217	350.526	52.765	179.36	21.2019	85.1389	11.8737	0.242869	129.684	4496.56	1.26107	1.23319	0.955387	45.6476
0.98435	137.444	809.987	3.73314	4831.99	2225.12	1787.51	1045.25	1540.57	148.701	635.516	156.281	52.7932	203.042	27.0519	204.456	39.1265	99.3224	17.0536	82.4301	18.1065	0.873609	109.336	4269.71	0.881022	1.5982	3.33399	56.8701
1.0195	149.792	431.59	1.54646	1390.12	1159.81	854.816	601.08	1042.91	109.003	405.39	84.6705	23.3182	195.169	24.0844	175.48	37.0523	77.4177	11.3622	91.207	11.2019	0.120856	44.1275	2889.35	0.944048	1.22152	1.63752	31.302
1.05465	144.68	282.952	0.547224	2218.74	1550.7	1486.94	668.067	608.53	88.7157	271.588	70.4563	18.7528	129.421	22.0964	161.221	50.7423	133.592	15.7344	79.4598	9.63746	0.380983	57.0392	2328.01	0.557816	0.727096	1.54925	30.5602
1.08985	154.208	565.146	0.734366	2446.24	1247.1	1044.24	757.523	1059	123.505	714.087	110.234	51.7639	160.447	26.1691	257.816	52.9084	144.172	12.4351	132.875	12.8722	bd	66.9143	3615.81	0.79403	3.05011	nd	23.5709
1.125	161.976	460.069	1.20796	3686.26	2495.76	1305.4	985.012	1391.72	265.365	1039.1	214.064	61.288	203.247	23.6692	229.53	49.1699	151.559	23.9021	158.173	16.2669	bd	125.748	4812.07	0.639426	0.713159	1.27071	50.7578
1.16015	213.921	580.721	0.797697	3901.17	3528.09	2173.94	1121.3	1207.32	187.251	706.848	112.761	37.7229	157.76	29.5464	201.108	36.4685	135.396	17.3615	108.759	15.0808	bd	118.939	4074.68	0.605808	0.837689	1.8477	96.7436
1.1953	170.53	557.482	0.527389	2162.46	2151.16	1288.98	655.841	1112.91	128.651	446.125	115.888	31.3174	116.767	24.6417	229.08	54.9791	166.515	23.0254	150.607	16.2404	0.337332	61.7158	3272.58	0.892903	1.0244	1.29447	39.1268
1.23045	142.836	455.167	0.639554	2656.18	1397.82	851.934	349.965	716.389	137.055	412.851	102.029	40.8636	139.694	19.2974	130.45	34.2479	83.011	10.0151	80.6415	13.026	0.130495	78.4293	2269.54	0.751038	0.547147	0.513569	40.8148
1.2656	144.704	484.341	1.24174	4331.82	2660.17	3019.93	815.963	1436.65	153.451	732.428	217.094	86.6834	256.602	52.5958	433.543	119.861	320.873	36.7352	280.692	45.1457	1.1738	185.394	4988.32	0.943435	1.77754	5.45399	22.1937
1.30075	191.299	364.117	0.705341	1371.29	1195.61	1017.09	338.884	771.042	93.6724	484.527	95.3958	30.5042	67.0361	16.6819	141.554	39.585	115.353	13.4583	64.7521	11.8652	0.125254	217.859	2284.31	1.01608	1.91671	53.1829	30.2035
1.3359	203.1	525.144	0.677013	2982.33	1855.46	1231.69	790.075	1309.9	173.608	399.074	78.2164	22.4921	172.682	27.7607	175.999	30.4663	77.3227	16.1073	80.9798	15.2901	bd	213.084	3369.98	0.828987	0.668286	0.690378	60.902
1.3711	163.195	362.531	1.43105	2750.64	1263.14	639.029	373.957	711.683	96.2939	496.04	111.547	35.6989	150.345	23.6737	132.766	40.7574	112.471	17.1796	121.615	14.4083	0.150481	72.0993	2438.44	0.881321	1.70051	33.4014	30.9918
1.40625	237.035	563.291	0.813064	3228.33	2373.86	1627.35	488.124	1445.43	139.855	447.369	126.935	77.7479	162.546	26.2209	197.996	46.9245	119.699	17.6846	115.829	19.639	bd	167.218	3432	1.2977	1.13583	0.767307	50.5889
1.4414	154.895	362.535	0.965476	2990.29	2321.96	1204.31	523.346	1093.27	110.341	420.616	104.051	47.5795	194.496	24.0069	234.077	53.3256	198.861	23.4269	194.362	22.2085	0.21803	66.9002	3243.97	1.06451	1.30257	1.50251	43.543
1.47655	183.565	375.314	0.483614	2452.65	2225.46	1205.89	583.492	665.383	113.262	561.057	95.383	37.1395	154.714	42.8265	336.189	58.0434	154.316	26.8667	110.574	16.3777	0.728038	90.8025	2955.62	0.602787	1.21693	9.11673	38.3414
1.5117	172.677	690.188	1.19749	3999.2	2377.36	1574.05	438.9	824.478	112.626	342.319	84.3857	43.3738	205.752	33.3403	242.041	51.6919	188.584	24.3198	74.0741	16.083	0.207778	139.717	2681.97	0.871445	0.771625	0.793622	45.991
1.54685	187.074	561.298	0.717312	2884.1	1569.01	1186.59	466.163	678.559	75.5678	278.689	53.2186	22.2496	103.36	15.3338	135.503	33.4485	88.9797	15.3522	94.2687	10.6777	0.416597	94.3217	2071.37	0.828623	1.13542	1.79417	46.9083
1.582	213.021	669.684	0.865338	5324.25	2130.93	947.335	414.721	584.477	81.1497	313.279	83.98	32.0415	171.544	30.5781	281.348	55.7882	201.478	23.0127	133.935	18.9549	bd	119.053	2426.29	0.742381	0.961811	1.67752	38.1968
1.6172	204.698	654.019	0.377736	1449.51	1482.35	1014.69	255.387	293.445	37.2857	174.277	41.3606	12.8832	82.3868	24.9294	108.611	33.5043	113.598	10.5543	67.7889	12.4503	0.13582	81.7464	1268.46	0.680428	1.4289	5.71001	44.2437
1.65235	268.542	2261.12	9.81056	3289.72	2060.92	1234.03	348.586	682.654	120.377	186.184	27.9129	16.5971	100.314	18.345	152.06	48.5261	156.775	24.2182	115.836	12.2193	0.502374	81.9082	2010.6	0.774004	0.432207	0.34893	42.4703
1.6875	192.576	700.682	3.10657	3191.83	2235.46	2293.74	573.555	392.271	121.672	263.056	26.3218	31.7885	161.972	32.6486	300.217	81.3616	311.661	44.8039	190.771	37.3271	0.651832	191.234	2569.43	0.347545	0.27738	0.682963	27.4756
1.72265	192.398	601.508	1.41313	1740.35	1382.02	1266.72	245.76	455.027	33.778	202.56	31.0446	15.27	63.1724	12.4921	123.835	42.9243	165.454	14.6721	84.1797	13.4462	bd	57.2372	1503.62	1.12038	5.8876	nd	32.1966
1.7578	136.218	429.687	0.614456	1618.23	1029.57	862.838	250.164	460.049	51.6296	199.454	45.012	15.4254	80.4286	21.2369	153.549	38.6367	99.2936	12.9035	89.5908	15.5083	bd	62.3295	1532.88	0.946178	1.19095	1.59365	26.6474
1.79295	115.371	379.751	0.629293	1851.38	1271.22	812.156	212.739	253.337	41.8009	150.457	36.9001	17.4302	58.5648	13.034	129.453	45.8072	116.34	14.5121	80.1297	12.8995	bd	108.997	1183.41	0.626153	0.746001	1.39845	27.7515
1.8281	148.991	442.522	0.617183	1575.63	1244.6	891.513	228.427	620.141	64.5733	166.08	57.6827	14.5978	79.1802	17.8758	109.571	24.028	95.5688	12.2638	86.5177	15.9158	bd	152.51	1592.42	1.19822	0.903863	0.592385	51.7979
1.86325	180.789	393.856	0.633241	2740.85	1987.44	1975.49	344.579	288.532	47.0911	192.747	64.8488	26.0687	108.446	23.7719	207.79	62.0932	174.188	27.6799	173.898	15.5323	0.414196	91.0202	1757.27	0.507706	0.885125	2.90535	32.0073
1.89845	219.393	475.891	0.689365	2272.09	1677.67	1165.52	221.396	220.118	34.3484	196.213	60.1542	31.8607	86.3236	13.2559	173.42	49.559	169.615	18.7609	95.0759	15.4917	bd	127.496	1385.59	0.5756	2.15029	nd	33.8521
1.9336	131.702	476.321	0.834863	3363.19	1154.41	1274.29	156.845	220.103	27.8759	120.07	30.8127	15.9997	67.6985	12.2033	124.614	33.6339	92.2906	13.4299	83.1833	14.2592	bd	119.448	1013.02	0.769938	1.23357	2.76863	34.3228
1.96875	210.807	746.422	2.44718	3166.49	1616.31	1708.56	266.089	701.304	69.0135	284.829	49.5162	21.9233	116.796	32.0422	191.93	62.7993	244.475	37.4456	230.42	27.9852	bd	148.28	2336.57	1.2161	1.48579	1.57939	25.7377
2.0039	189.943	523.506	0.679248	4210.57	1631.41	1022.27	164.12	190.634	21.2887	122.625	17.6006	11.4639	52.0023	14.0472	102.734	27.1211	53.9739	12.5481	58.0517	10.1119	0.157599	138.115	858.322	0.717034	3.12643	nd	60.1526
2.03905	144.878	310.325	0.357348	2372.38	1185.77	989.317	129.569	229.33	24.0651	113.019	20.9232	8.96177	72.3807	12.5622	90.1236	37.5946	101.434	9.39076	94.1512	12.202	0.389008	103.677	955.708	0.953417	1.74739	4.68613	31.5409
2.0742	163.372	1025.57	1.54925	2781.26	1838.05	1694.26	180.902	98.8926	27.2614	167.984	33.5885	24.419	88.5372	18.2743	135.169	50.9394	149.161	18.8357	102.237	21.1217	0.220595	206.981	1117.32	0.319964	1.92345	nd	36.0831
2.10935	148.405	376.108	0.642465	1404.33	843.838	1451.78	110.47	181.701	11.4663	64.2595	6.55867	4.77248	43.2779	5.87924	70.2909	18.8965	52.2828	8.48281	38.4419	6.14961	bd	64.8997	622.93	1.0889	4.8852	nd	44.6557
2.1445	123.831	384.173	0.634133	4090.03	1282.6	1008.29	101.672	130.928	15.5079	109.544	26.0837	4.06235	64.1708	7.2751	79.2849	22.6506	76.0164	7.64075	64.1257	7.85166	bd	78.6728	716.814	0.750323	nd	nd	56.6253
2.1797	133.587	250.885	0.739247	2129.94	1174.27	1100.67	134.593	187.514	25.1943	113.002	42.3134	7.72591	55.1071	14.1653	128.034	25.6346	67.7549	8.68398	56.3532	9.51338	bd	43.2176	875.59	0.747996	1.24718	3.28083	45.808
2.21485	105.67	380.384	0.820187	1586.58	830.69	1274.52	76.71	126.592	14.4747	64.4204	12.3881	9.65158	34.0242	7.68206	106.786	26.5863	114.748	15.8141	100.676	11.6598	bd	137.349	722.213	0.883005	1.44509	3.10459	31.245
2.25	160.191	566.332	0.802733	997.526	660.581	1152.46	86.8241	8.44665	8.90853	41.0533	8.80415	7.05625	36.498	9.75338	86.7647	18.2148	67.8521	12.0162	80.324	13.0112	bd	87.9253	485.527	0.0646197	0.167281	7.22524	36.2661
2.28515	275.322	1197.13	1.85012	2761.29	1700.38	1480.84	176.009	42.8318	17.3257	71.5887	29.2753	9.11884	67.8056	20.0664	194.804	39.6031	106.103	17.6019	140.18	26.9686	0.262137	215.559	959.281	0.163553	0.362077	4.18001	42.9354
2.3203	150.856	492.948	0.680641	1536.21	825.803	1208.47	72.3728	70.0099	28.7078	67.1182	16.054	4.37397	31.7398	8.08769	90.2404	29.4679	53.6657	3.98361	35.2452	6.84884	bd	75.1441	517.916	0.352164	0.217844	0.387685	28.0238
2.35545	150.508	562.101	0.88269	3698.63	996.483	983.673	72.0718	113.772	10.7477	48.6345	12.6433	6.75359	23.8199	8.40236	106.021	27.8412	111.705	12.4714	73.0066	9.43144	bd	89.511	637.322	0.927559	1.8032	4.36074	35.7917
2.3906	179.053	323.767	0.653822	2078.06	1082	1381.3	122.189	198.424	15.9468	66.0745	19.7652	11.0794	46.8865	7.96192	87.9896	25.9402	121.269	14.0102	96.0252	17.8491	0.194715	95.8347	851.41	1.00038	1.82992	3.18699	41.7112
2.4258	168.553	550.302	0.740604	3364.42	1289.26	1764.21	111.219	60.1438	13.9159	74.5362	13.7916	10.2067	51.5274	9.44296	90.0801	21.5663	84.6507	11.2463	90.8649	16.616	bd	71.6517	659.808	0.337864	1.12333	nd	59.7811
2.46095	153.831	734.041	0.586909	2473.37	1350.78	1581.96	79.5205	11.8075	10.2126	50.2165	19.36	3.83355	35.5625	bd	87.3823	22.7315	56.2877	8.98006	55.6213	11.4765	bd	75.2124	452.993	0.0919689	0.235174	12.0187	59.4231
2.4961	142.304	423.796	1.04669	2610.35	1065.15	759.113	64.7757	23.1582	6.31174	59.8222	14.387	9.41169	39.1811	6.53827	91.774	19.6269	63.0441	9.78933	43.7884	7.36154	bd	65.1928	458.97	0.240962	nd	nd	54.2697
2.53125	146.4	617.175	1.05668	1920.92	958.193	843.438	57.6125	91.324	9.03653	49.6929	7.2552	5.42106	35.6984	9.59276	65.2187	21.2971	47.6888	9.18792	51.8126	11.2107	0.142948	67.9925	472.049	0.913894	2.88783	nd	44.9917
2.5664	159.509	447.857	1.1777	2300.92	1038.42	722.566	79.8866	120.871	8.79486	45.8267	10.346	6.44985	50.6893	7.48642	56.9862	29.6712	119.294	12.163	84.8593	9.94494	0.440098	103.705	643.269	0.984339	3.27081	nd	34.9977
2.60155	134.49	466.525	2.62405	2515.42	1258.38	924.221	55.5429	48.4215	9.41379	46.465	19.0013	4.13951	50.0751	7.26095	74.014	24.1521	90.7615	14.0065	104.557	15.6352	bd	90.3387	563.447	0.487619	1.05604	9.74576	52.1023
2.6367	130.655	479.037	2.31001	2624.67	834.716	892.953	53.9002	bd	4.73418	40.9041	6.68757	4.16617	14.6941	12.9605	93.8076	25.9354	98.2315	8.06127	59.7282	7.88821	0.164786	127.033	431.699	0	0	nd	32.1844
2.67185	171.216	541.74	0.967908	1582.18	799.079	1265.91	34.7341	bd	7.66895	42.945	10.5251	5.15714	39.6587	4.19652	44.4426	15.7029	67.9254	11.0929	83.6902	11.3256	bd	52.4528	379.065	0	0	nd	50.8874
2.70705	77.6376	466.316	0.533036	1495.04	642.699	831.496	42.839	bd	3.81913	20.7859	8.98613	2.79905	14.4939	4.18202	41.7235	13.0105	45.3379	6.94338	31.6019	3.60994	bd	63.5849	240.132	0	0	nd	49.3985
2.7422	140.31	1117.25	0.955361	3422.2	1175.08	1675.77	62.1057	78.0819	10.4588	45.6311	17.905	6.97489	39.3412	6.47608	80.512	21.9761	105.977	17.5639	99.6111	17.3002	0.443397	190.822	609.914	0.705022	1.19158	3.11558	53.4706
2.77735	158.417	891.238	0.601059	1943.5	1074.82	1345.35	58.9014	118.734	10.6957	48.5771	15.9871	5.4288	29.3669	7.50445	64.6889	20.7254	122.281	14.2823	134.419	13.4145	0.287736	97.5064	665.008	1.09619	1.9041	3.67118	51.86
2.8125	187.804	292.457	0.698851	2437.19	1396.66	979.751	42.304	10.4223	3.297	34.189	17.0887	10.161	19.0995	8.18222	59.8359	13.6361	63.298	7.3384	44.5424	5.45452	bd	131.029	338.849	0.175806	nd	nd	102.423
2.84765	135.649	256.524	0.456498	1853.04	827.454	1021.23	45.4784	bd	6.6548	30.6693	13.5783	4.88164	10.0978	4.10063	45.6206	14.2534	47.1595	5.72652	49.5406	9.01619	bd	63.2054	286.778	0	0	5.06865	58.0529
2.8828	186.37	614.075	1.21505	1651.96	888.011	919.398	53.6593	bd	3.83385	16.9924	4.1569	3.2467	23.7992	7.10541	81.2018	20.0271	104.141	15.9587	73.2149	12.7599	bd	97.3247	420.098	0	0	8.00382	44.3404
2.91795	85.9756	417.332	0.623934	1879.66	553.539	1100.21	27.9332	27.3606	8.66215	26.322	5.09255	1.05575	14.9316	5.2659	56.75	15.2747	50.6484	6.74668	35.8183	6.65074	bd	100.201	288.513	0.411304	0.332878	0.656506	36.2389
2.9531	160.895	803.576	0.639738	3195.69	1105.98	1212.31	41.1696	66.7569	4.49245	25.877	9.05749	2.82128	30.5485	5.15213	47.2331	10.4563	37.7499	6.42759	67.242	13.8023	0.148912	101.56	368.787	1.05774	5.18813	nd	105.772
2.9883	149.771	654.249	0.719025	2299.16	1321.93	982.097	48.3262	91.1251	7.46546	36.0666	6.80332	5.83157	43.3622	8.96418	48.0732	18.6362	52.9385	9.00461	108.583	18.7842	bd	88.2003	503.964	1.09344	2.3814	7.67772	70.9335
3.02345	136.753	531.637	1.00776	1910.89	878.174	831.091	48.4307	bd	7.31028	28.5257	1.65308	7.26539	21.9565	7.91748	76.3227	20.4895	79.5927	10.3932	100.474	17.8913	0.164154	137.419	428.223	0	0	2.24424	42.8597
3.0586	144.618	585.702	1.32664	1722.29	851.165	899.376	30.8449	bd	4.34082	23.6252	6.81472	bd	13.4731	3.34406	45.9613	17.6096	69.4635	7.08668	73.8361	11.2881	bd	106.625	307.688	0	0	nd	48.3352
3.09375	108.739	389.35	0.51414	1983.95	733.178	773.749	22.1611	bd	1.68303	10.7739	3.96004	1.2335	20.8953	3.95943	43.5629	9.82654	41.6997	9.36903	51.0635	5.70177	bd	57.1747	225.89	0	0	nd	74.612
3.1289	123.294	731.456	0.82375	1748.53	628.114	963.138	33.0528	13.6339	4.31299	11.5837	2.01574	3.79237	19.6375	5.45588	47.8359	19.3095	114.864	9.40742	90.3867	9.58187	bd	84.0594	384.87	0.254121	0.30548	1.34137	32.5287
3.16405	160.826	480.396	0.789551	1991.79	756.052	2675.96	65.316	78.5763	8.05789	43.5081	7.1133	3.32079	20.3121	4.77745	94.4471	28.1376	115.402	18.6664	93.731	18.746	bd	146.12	600.112	0.75512	2.60582	nd	26.8698
3.1992	199.106	590.955	1.15728	2644.97	975.936	1244.15	39.2025	bd	5.10858	32.0794	9.8307	3.06212	17.2716	3.38845	43.5278	19.3019	53.1851	8.68154	32.6482	8.22823	bd	167.256	275.516	0	0	nd	50.5617
3.2344	251.237	1598.52	4.56855	3744.02	1853.49	2398.36	86.3891	bd	8.92257	25.6975	9.44529	3.92602	38.7663	11.3978	164.649	43.9849	121.571	19.0668	90.4078	14.867	1.25162	178.546	639.091	0	0	1.83645	42.1393
3.26955	150.154	930.357	1.61885	3757.11	1038.27	1949.01	46.6853	bd	6.77533	43.8899	14.9601	1.8584	31.5246	8.34365	110.145	28.1243	70.7956	12.4396	87.5573	16.8103	bd	247.523	479.909	0	0	nd	36.9172
3.3047	140.973	493.115	1.36024	2561.03	850.908	1547.98	34.0184	11.5539	5.60576	14.0354	3.43352	1.6069	21.1733	2.31088	49.3823	14.4049	64.1325	7.48483	50.3884	5.8737	bd	71.5303	285.405	0.192103	0.190996	0.990539	59.0706
3.33985	154.505	587.173	1.34826	2300.63	777.805	1259.39	17.1663	26.866	1.65191	8.152	3.32814	1.03667	7.33085	4.13622	49.2909	13.7899	60.6991	6.78114	31.2565	8.54016	bd	71.3381	240.026	1.05847	3.33749	17.105	56.4039
3.375	108.225	574.085	1.12074	1597.14	572.907	2020.28	23.5562	54.3831	1.54359	13.9864	1.54722	1.94221	10.9548	2.89836	57.413	8.85279	42.3648	8.2528	67.5582	8.76236	bd	103.849	304.016	1.71141	nd	nd	64.7149
3.41015	89.6633	606.848	0.683265	1671.58	402.016	842.537	15.0497	bd	2.33308	7.67661	1.16846	0.363958	5.17323	3.04072	19.6592	8.63429	31.482	4.8968	26.8842	4.72682	bd	69.4317	131.089	0	0	1.48602	46.5605
3.4453	120.709	538.5	1.00087	1707.66	697.572	1088.92	16.6539	bd	1.39536	14.7575	9.86042	3.58498	18.7866	2.0382	19.7201	10.362	37.4923	9.1751	47.1906	9.907	bd	88.6799	200.924	0	0	nd	67.3199
3.48045	110.196	444.809	1.9288	3021.62	956.899	1784.84	48.4707	bd	4.2731	18.0532	6.03125	1.25036	38.9117	10.188	83.5839	22.2551	105.858	16.5522	78.9515	18.3815	bd	135.6	452.761	0	0	5.11089	42.9968
3.51565	152.886	448.322	0.720583	1477.6	575.551	383.876	8.85663	bd	1.5502	3.34574	bd	2.98463	3.60569	2.40567	25.7984	7.63468	34.8156	6.34305	39.288	7.01008	bd	31.6704	143.638	0	0	0.826715	75.3863
3.5508	138.709	648.633	0.913342	1783.99	619.284	1513.99	21.2727	59.4165	0.988528	26.6036	bd	6.53487	14.3251	4.09416	80.8436	22.1579	59.2518	7.04959	66.8634	16.6101	bd	98.8574	386.012	2.20185	nd	nd	27.9487
3.58595	111.206	1109.56	1.07431	3903.55	1009.01	1525.48	17.1046	47.4643	1.66827	9.60943	2.9253	2.75179	5.16517	5.47987	41.6449	16.7378	86.5692	8.63632	58.6789	12.72	bd	150.053	317.156	1.8698	9.9334	nd	60.2834
3.6211	127.765	336.807	0.910537	4705.34	835.262	1167.72	19.7027	bd	2.90891	11.1581	4.55542	1.41895	16.0467	3.06596	61.6002	11.7843	49.0414	8.41888	68.1922	9.1683	bd	189.383	267.062	0	0	2.18316	70.8795
3.65625	91.6709	305.854	0.569058	1806.85	296.157	662.65	10.4531	bd	0.755668	11.3136	bd	1.33	12.1927	1.87535	20.1113	4.18355	31.3547	5.04585	33.7581	4.60709	bd	61.8598	136.981	0	0	nd	70.7908
3.6914	114.532	685.78	1.08733	2638.02	427.956	2881.15	22.0115	bd	1.31714	22.7606	4.64229	2.17261	10.2255	2.64503	56.7958	18.2703	47.9431	6.59821	65.4112	10.0428	0.229348	62.1942	270.836	0	0	nd	23.4236
3.72655	86.7493	405.456	0.518345	1796.13	516.057	594.908	12.1783	27.4991	2.1753	5.56735	1.69481	2.12748	8.99242	3.17484	43.8748	15.529	63.6292	8.87993	43.993	13.3705	bd	93.2352	252.686	1.23634	1.18634	0.933035	33.2318
3.76175	117.363	338.308	0.971854	1954.46	481.553	964.762	9.78993	51.4812	1.25189	7.21101	2.94397	3.21636	18.1544	4.57385	39.1765	11.8922	38.8147	6.97529	57.9025	9.77718	bd	85.8923	263.161	3.2618	14.3576	nd	40.4931
3.7969	185.331	552.075	1.64061	4338.41	1198.82	1263.7	18.5474	85.1369	1.90797	12.5646	5.77563	0.595704	8.46723	3.38506	51.9807	18.3201	48.1434	8.56224	53.0334	10.2515	0.381721	84.2143	326.672	3.04672	52.1654	nd	65.4371
3.83205	233.975	886.719	2.76497	2138.76	785.313	1733.15	11.9693	bd	4.08864	3.91543	7.2172	2.24806	6.33997	3.48218	30.9231	7.9413	42.2176	5.00762	54.9852	7.73311	bd	76.5316	188.069	0	0	0.303796	98.8897
3.8672	131.405	665.568	0.773188	2113.26	544.08	1218.85	18.4305	bd	2.52657	19.3991	11.8897	1.23245	10.4445	4.09814	45.0131	11.0576	59.1249	7.68797	55.7505	9.15782	0.392905	125.483	255.813	0	0	nd	49.2041
3.90235	109.441	724.001	1.30082	3101.69	879.592	1033.93	14.1024	11.646	1.7178	19.8035	5.19995	1.61971	13.7189	3.40505	40.117	14.8776	66.1673	10.4969	59.9386	14.4542	bd	108.867	277.265	0.520508	nd	nd	59.1218
3.9375	152.366	440.497	0.929601	2387.05	454.536	1047.04	10.0363	58.6489	1.42619	bd	3.35385	1.04468	5.90706	3.12571	28.0738	9.02446	46.4261	7.94645	63.9919	13.3327	bd	60.2104	252.338	3.49453	2.43531	0.595857	50.3671
3.97265	98.1004	406.527	0.755251	2034.44	485.176	1040.52	10.625	13.8836	0.290474	3.36306	4.12585	2.57668	7.26675	3.84518	29.2219	7.46405	32.6383	5.86417	47.2281	8.30373	0.409705	137.42	176.697	1.10013	nd	nd	65.0018
4.0078	173.909	825.786	1.65943	2100.9	740.433	2438.29	16.3358	bd	3.40083	15.6636	4.79214	2.24274	16.8806	3.72262	58.6292	19.607	57.9185	10.674	66.1136	16.3982	bd	204.589	292.379	0	0	3.546	37.7638
4.043	210.385	771.056	1.17138	2151.74	611.645	1092.3	11.0486	bd	1.60872	3.96944	1.6125	0.502272	7.13919	2.34958	16.6907	8.72114	27.7726	6.75772	38.0539	6.19642	0.160125	90.6579	132.423	0	0	1.10616	70.1337
4.07815	147.477	959.486	2.57112	3507.74	786.071	2568.05	16.133	40.1705	3.17767	4.05629	2.47577	0.771169	4.37145	4.1239	45.9239	12.3585	62.324	9.43294	62.8016	17.5275	bd	255.124	285.648	1.30785	0.917467	0.569657	63.6057
4.1133	121.251	692.233	1.49924	2729.06	580.527	2808.63	11.4742	30.9525	2.44849	7.83704	1.90765	1.19436	10.1217	4.96435	31.2716	12.3056	58.1333	5.08767	67.5344	9.64594	0.380762	112.037	254.879	1.36712	1.39003	1.03127	47.1757
4.14845	130.177	657.014	1.18399	2931.67	690.487	1295.41	10.31	51.164	1.98714	19.6289	8.02699	2.5003	8.81855	0.62118	27.4948	11.8106	36.9492	4.74195	48.1825	8.05758	bd	74.4556	240.294	2.63126	nd	nd	58.4635
4.1836	122.743	265.408	0.711293	2373.95	384.973	1462.85	23.2115	bd	1.20674	1.37916	3.40086	1.05932	8.97734	0.351197	25.5495	3.68233	26.1546	4.83373	42.9192	5.64642	bd	58.424	148.372	0	0	2.08719	104.546
4.21875	105.574	628.036	5.07999	3051.06	411.74	1021.79	6.07674	bd	0.944282	4.076	bd	0.515756	5.86177	2.06726	17.8544	8.09243	18.2772	3.46957	35.1708	5.52569	bd	41.871	107.932	0	0	3.19953	50.8796
4.2539	151.934	1032.14	1.49757	2380.31	655.325	1938.06	12.4308	bd	0.421694	4.8823	2.97994	0.928208	bd	2.79111	39.847	5.55184	35.5303	11.3539	73.8466	12.9576	bd	192.278	203.521	0	0	nd	118.037
4.28905	104.838	4583.16	0.636126	2002.49	358.167	1058.83	5.72897	9.289	0.194345	1.11945	bd	bd	3.64341	0.428304	15.4024	4.13482	27.2932	2.35358	26.7366	6.38913	bd	79.9456	102.713	1.33388	16.6875	nd	86.6221
4.32425	122.983	1690.58	1.32785	3600.87	586.228	1625.29	7.02828	47.0427	2.08882	6.01593	bd	2.87505	6.48335	0.380132	18.9562	8.18555	30.732	5.40672	34.5709	7.40854	bd	98.3738	177.174	2.87639	2.28059	0.638199	71.6174
4.3594	81.7007	348.754	0.725714	2470.73	301.008	636.443	5.87196	bd	0.752567	7.23436	bd	bd	6.23406	1.64937	25.0691	9.15624	38.8837	4.36036	35.3231	5.16479	0.174866	55.6338	139.7	0	0	nd	32.8746
4.39455	93.199	478.274	0.659715	2865.45	417.584	1472.48	8.95771	bd	1.8354	5.28606	bd	bd	5.69677	1.33938	30.57	7.58413	43.6252	4.90735	48.1378	6.51348	bd	127.228	164.453	0	0	0.92571	55.0602
4.4297	100.233	1237.19	1.28722	2382.42	436.757	873.865	3.28971	bd	2.35288	5.41845	1.64949	1.55165	4.37597	1.20088	12.0976	9.09342	18.2076	6.44209	47.6811	6.83986	bd	126.697	120.201	0	0	0.21241	48.03
4.46485	109.134	1054.39	1.27448	3097.92	399.618	1690.07	10.5209	bd	2.17719	1.55594	bd	bd	5.06402	0.794397	18.1163	7.73645	24.4484	6.72646	39.4178	4.24678	bd	96.0992	120.805	0	0	0.474325	51.6539
4.5	107.126	1120.69	1.30448	1621.27	355.446	1041.49	2.79982	45.516	0.923578	2.12163	1.29495	0.403358	5.73325	0.942766	14.5231	5.92317	23.4491	3.57715	22.9142	4.84495	bd	74.71	134.967	6.59529	4.36357	0.459642	60.0094
4.53515	114.26	617.414	0.990229	3392.28	409.241	1580.81	4.24953	bd	bd	5.58922	1.70147	0.529984	10.5374	1.94858	16.1482	9.91128	45.0903	5.34792	31.1132	6.53829	bd	126.716	138.705	0	0	nd	41.2905
4.57035	96.3725	283.488	0.821489	1223.22	312.322	1091.08	4.34888	bd	0.675784	4.86815	1.18498	0.741901	2.09231	1.10989	14.314	4.18518	17.7933	3.38534	33.5604	4.91372	bd	60.8858	93.1739	0	0	nd	74.6256
4.6055	114.337	274.791	0.410638	1195.48	242.469	721.797	5.56135	bd	bd	2.92857	bd	0.744837	6.31222	0.371019	12.3141	5.07016	8.40552	2.03879	25.9661	5.17302	bd	48.069	74.8856	0	0	nd	47.8228
4.64065	140.69	538.202	0.967849	2530.2	551.716	1421.78	3.94385	bd	2.5381	3.23988	1.97748	1.23807	7.00059	2.46888	28.1516	13.582	41.9237	7.91176	54.8363	6.99989	0.59303	120.412	175.812	0	0	0.174348	40.621
4.6758	148.592	891.388	0.747683	1749.82	301.273	1979.43	6.0071	30.7779	1.35289	4.66951	bd	1.18762	3.34932	0.789424	13.9121	3.93023	23.4562	3.25078	22.3771	4.22019	bd	53.8655	119.28	2.53254	2.68146	1.11703	76.6553
4.71095	81.4676	571.323	0.807318	2427.81	385.312	1511.92	4.94695	26.7636	1.17644	5.41845	bd	1.55165	bd	1.88905	24.908	6.17024	30.5989	3.45635	30.1626	6.00597	bd	66.933	143.048	2.60569	4.00936	3.10422	62.4468
4.7461	96.4588	489.022	1.18872	1594.08	268.409	704.78	4.36707	bd	0.195146	5.66527	bd	0.863381	2.43491	0.860137	8.92193	3.28924	17.0523	2.62643	24.4017	5.29918	bd	67.6367	75.9767	0	0	nd	81.6022
4.78125	73.4663	709.605	0.934695	2525.95	292.505	1164.27	6.0564	bd	1.09066	4.70784	bd	1.19737	3.37681	0.396964	13.1997	6.3551	30.409	3.64243	25.9516	2.9005	bd	50.3447	99.2844	0	0	2.76085	46.0268
4.8164	105.144	825.969	1.49394	2264.56	291.579	1301.23	1.77065	bd	bd	bd	1.7891	bd	bd	0.184756	10.8019	3.33323	15.0075	1.87445	15.8291	7.77951	bd	53.5858	58.3702	0	nd	nd	87.4764
4.8516	99.5366	586.698	0.767872	2068.74	254.275	591.079	1.33165	26.2336	bd	2.64899	bd	bd	bd	0.672868	5.57617	2.00088	9.27762	1.8467	18.1176	2.9419	bd	46.4712	70.648	18.371	nd	nd	127.082
4.88675	116.18	841.094	1.50191	3508.37	302.905	1816.08	10.4484	100.698	9.50839	3.19541	bd	bd	bd	4.08064	49.048	8.94107	39.8207	7.46627	46.2451	8.72157	bd	161.106	288.174	1.96124	0.659102	0.0994694	33.878
4.9219	112.598	663.321	1.13308	2519.57	350.254	1791.74	4.60431	bd	1.18495	4.54275	bd	2.60823	4.89571	2.01861	21.5217	8.92409	36.7271	6.33643	67.0721	10.6547	bd	179.389	171.091	0	0	1.25049	39.2482
4.95705	102.572	331.326	0.845785	2209.2	224.302	584.031	1.66312	bd	0.356984	3.08951	2.52265	0.785771	bd	0.91372	14.618	2.46932	18.2902	2.5101	16.289	6.09305	bd	70.1286	69.6013	0	0	nd	90.8358
4.9922	141.971	924.733	1.60192	3149.79	422.4	1684.66	15.2245	bd	2.99871	5.7513	bd	0.727738	14.4692	4.3766	32.2508	11.4185	45.3975	11.5724	63.4071	9.68803	bd	153.785	217.282	0	0	0.6809	36.9925
5.02735	115.96	331.595	0.517096	2343.65	386.038	1025.33	4.284	10.8715	0.227455	5.27997	bd	bd	bd	0.501273	18.0265	9.6986	35.4915	3.67324	44.572	5.03829	0.159611	96.4838	137.664	1.95737	nd	nd	39.8035
5.0625	95.4543	405.201	0.835709	3470.48	299.633	1162.82	6.37933	35.054	0.388158	3.35932	1.36465	0.42507	6.04186	0.567923	12.3618	3.82361	25.9128	2.7293	20.123	3.86421	bd	31.681	122.395	4.13399	nd	nd	78.3638
5.0625	55.8622	359.056	0.698755	1995.63	292.528	1596.58	3.82945	bd	0.343954	7.94457	bd	0.376662	2.13515	0.629371	8.34616	2.37919	21.3622	1.26693	14.2651	2.4453	bd	30.8923	65.324	0	0	nd	122.953
5.09765	108.308	377.55	1.29103	3244.87	384.771	2095.97	4.80023	bd	0.340599	3.9434	bd	bd	2.11432	0.499587	21.8028	8.50071	42.5191	7.56508	45.4347	9.24896	bd	204.039	146.769	0	0	nd	45.2634
5.1328	91.3174	456.434	0.558276	2015.15	220.11	1930.55	1.62051	bd	0.153611	3.56581	2.18186	bd	bd	0.112097	8.42573	4.51286	10.5462	1.75772	13.4469	2.74385	bd	34.1068	49.0672	0	0	nd	48.7741
5.16795	83.7497	595.203	1.55091	4068.24	247.709	3751.19	3.59032	bd	0.340332	9.88017	bd	bd	4.24645	0.750035	13.481	5.48525	35.0484	3.43536	29.7922	6.56641	bd	135.213	112.616	0	0	nd	45.1591
5.2031	69.0699	2678.19	1.05962	1162.75	138.204	1569.56	1.26636	32.8683	0.181072	3.14984	bd	1.20367	2.2593	0.399052	9.38448	3.05202	11.2994	2.43702	12.8334	2.71712	bd	74.5951	83.051	15.4865	nd	nd	45.2827
5.23825	74.6134	754.182	0.516339	2876.98	205.009	1690.62	6.72641	11.2182	0.457182	5.27994	3.23071	0.500657	9.95427	1.50547	22.882	4.02006	33.3651	1.2239	29.3915	6.33933	1.92968	151.569	136.095	1.22696	nd	nd	50.9964
5.27345	60.2787	920.113	2.11125	1690.64	143.524	1274.04	8.83515	32.243	1.32654	6.37595	bd	0.971688	1.36336	bd	0.664097	1.61751	6.85262	0.738977	3.65989	0.312908	0.77675	18.2111	64.9617	2.13893	4.68714	7.40749	88.731
5.3086	54.7798	985.488	0.688437	1736.58	68.9399	830.602	1.49047	2.32675	bd	bd	bd	bd	bd	0.131467	0.544743	0.397516	3.93138	0.484692	5.25185	1.41616	0.126419	29.775	15.975	1.45577	nd	nd	173.427
5.34375	40.5758	608.843	1.16327	1827.22	51.8146	2527.04	1.12482	1.86291	0.637942	1.82817	bd	bd	3.96012	0.699462	3.86757	3.50624	7.91832	2.34982	25.1324	3.62875	bd	51.101	56.5165	0.477756	0.29467	0.332383	14.7778
5.3789	52.7075	3282.11	1.33362	2535.44	55.1061	1150.7	1.46516	2.90805	0.309807	bd	bd	1.37068	bd	bd	0.936784	0.454979	2.89608	0.415724	6.45657	0.663187	bd	24.1773	17.877	1.01008	0.555881	0.400443	121.118
5.41405	51.8379	971.068	0.638659	2455.64	50.3383	830.641	0.721255	2.14968	0.203513	bd	bd	bd	1.26334	bd	3.10149	0.898117	4.44113	0.547538	3.39138	0.289951	bd	33.1385	17.0074	1.31675	0.625538	0.300084	56.0487
5.4492	55.1545	538.731	0.461698	1506.08	70.6351	1151.17	60.4589	1.95054	bd	bd	bd	bd	bd	0.523564	1.44389	0.699519	9.63329	1.11814	10.8944	1.69742	0.166709	30.4224	88.4196	0.0300857	nd	nd	100.977
5.48435	60.273	1054.59	0.768059	2887.02	68.5982	890.945	0.973283	0.965883	bd	bd	bd	bd	bd	0.200408	4.18524	1.41461	9.42728	2.58694	5.72338	2.94328	bd	70.3639	28.4203	0.925443	nd	nd	48.4928
5.51955	67.2244	636.669	0.899068	2909.46	88.5631	1608.21	0.782853	4.673	0.33189	bd	bd	bd	4.14112	bd	1.00356	0.732327	1.02732	0.892928	5.53068	1.18567	0.46812	56.0692	20.3013	2.08563	0.833821	0.199725	120.934
5.5547	70.9564	603.669	0.641405	2423.9	62.3686	1345.2	0.875032	0.432029	bd	bd	bd	bd	16.2351	bd	1.12172	0.818557	5.78737	0.24766	9.26519	1.58823	bd	34.6067	36.3709	0.46042	nd	nd	76.1934
5.58985	39.8512	557.298	0.760421	1836.12	39.2485	2687.53	1.81406	1.34908	0.38358	bd	2.7106	bd	4.78608	0.279916	2.33131	0.846384	1.18732	0.514718	9.58016	1.64222	2.98507	27.1284	27.4254	0.378467	nd	nd	46.3719
5.625	69.9819	805.703	0.941867	1445.74	43.7204	1030.58	1.48885	4.80288	0.632777	bd	4.47157	bd	1.95426	bd	1.91337	0.69465	1.95868	0.634715	7.86269	0.448527	bd	13.6259	26.863	1.12536	0.449492	0.199225	62.9388
5.66015	56.8956	962.771	1.053	2835.41	45.1771	2661.12	1.08618	8.99456	0.306481	bd	bd	bd	bd	0.223654	0.926728	0.902429	2.86499	1.03122	12.7745	3.50409	bd	17.7511	32.6148	3.65844	1.73799	0.300084	50.0616
5.6953	50.7327	554.72	0.545158	2061.91	41.3826	2054.32	2.75207	2.18383	0.232653	1.34011	bd	0.512102	1.44423	bd	7.09116	0.341672	2.17485	0.782811	10.6689	1.82885	3.29129	10.0697	31.3533	0.555213	3.27723	nd	121.118
5.73045	46.387	1123.76	1.97682	1544.57	36.7931	721.6	8.7252	10.3072	0.351208	6.10945	bd	bd	bd	0.515148	6.4143	0.51578	3.2831	bd	5.8526	0.500377	0.9932	3.63942	42.5744	0.950929	nd	nd	71.3349
5.7656	94.3729	1418.97	1.20427	4155.15	221.5	1635.28	1.44064	2.85937	0.817059	4.70635	bd	bd	bd	0.29664	6.19492	2.99379	7.59988	1.63912	20.3219	3.19541	1.43766	143.871	52.065	0.572549	1.22184	nd	73.9865
5.8008	89.9595	715.824	0.848577	2219.12	149.074	1607.51	0.928015	1.22896	0.261853	4.55508	bd	0.576376	4.90899	0.384084	3.99058	3.086	32.6888	1.76212	15.2779	3.55438	bd	49.0309	73.2032	0.58506	nd	nd	48.3064
5.83595	47.8509	582.81	0.523512	1259.07	92.2978	830.575	2.09948	2.53093	0.254853	1.46798	0.89599	bd	0.787085	bd	3.47736	1.12002	5.14136	0.511267	3.69626	1.17734	bd	25.9851	23.1599	0.76067	3.46727	nd	82.4076
5.8711	74.2094	650.404	0.586978	2753.34	229.083	1011.83	2.69922	7.77035	0.68912	1.31437	bd	bd	bd	0.3347	9.73561	2.52083	3.55985	1.53556	16.1725	4.566	bd	76.5801	50.8982	1.33888	0.920991	0.523625	90.8759
5.90625	58.9867	687.742	0.615941	1793.87	71.6124	691.668	1.64428	1.22282	0.524999	2.0127	1.22846	0.769121	1.07914	0.894359	3.17494	1.28031	7.04912	2.10526	8.69075	2.73307	bd	66.8371	34.4093	0.307278	0.308354	1.00794	55.9336
5.9414	83.9546	1130.17	1.19234	2583.9	226.2	875.464	2.58761	4.1737	0.549883	7.94211	1.93323	bd	bd	0.804547	9.1739	2.21672	16.2164	3.68199	20.5207	2.34443	bd	101.171	72.1452	0.818988	nd	nd	102.043
5.97655	108.639	1507.42	1.48682	3849.26	281.967	1927.57	2.35518	4.67785	0.859708	1.63974	bd	1.25947	1.76714	0.417553	11.2762	3.565	21.3154	1.72373	10.6766	2.23776	bd	85.4533	63.7712	0.760028	0.444432	0.366226	79.0932
6.0117	78.6159	1378.39	1.4246	2819.08	159.715	2608.15	3.45945	3.43314	0.58783	5.08738	bd	bd	5.48265	0.428967	3.56376	2.15387	10.0392	2.75486	18.2847	2.92496	bd	72.074	58.2008	0.554514	nd	nd	74.1522
6.04685	71.5473	281.881	0.608907	1195.46	86.9949	1071.91	1.91129	5.42391	0.464347	4.01869	bd	0.508504	4.33093	0.338855	7.04133	2.55213	14.4162	2.7977	13.4789	1.48522	bd	85.8566	58.7679	1.35266	nd	nd	34.0872
6.08205	93.3294	710.951	0.647161	2012.23	192.12	937.207	2.89152	3.50862	0.271662	bd	bd	bd	1.68639	0.398472	13.2499	4.40246	9.32553	2.7422	18.1194	4.85252	bd	62.473	61.4486	0.826035	0.764853	0.901245	43.6393
6.1172	98.7552	565.138	0.787106	2200.4	322.754	1191.68	0.619551	3.08338	0.262658	1.51294	1.8561	0.578148	3.27729	0.191674	4.00285	2.90166	10.6506	2.82841	32.8437	4.31747	bd	63.4498	68.9265	1.73889	4.09858	nd	111.231
6.15235	57.418	564.406	0.61031	1569.39	104.833	1470.57	1.56314	0.51623	0.44327	1.27029	bd	0.975698	2.75166	0.160932	3.36086	2.92289	9.63188	2.07738	9.19204	2.20565	bd	46.4082	37.0719	0.145519	0.117517	0.664766	35.8663
6.1875	96.0492	822.585	0.920269	2780.6	239.104	1241.85	5.90308	0.975289	bd	bd	bd	bd	1.72139	bd	10.9842	4.08456	9.51908	3.91913	27.7374	5.15176	bd	59.8768	69.996	0.15407	nd	nd	58.5383
6.22265	98.0737	1574.44	1.17065	3076.77	224.91	1631.29	0.967096	23.1102	0.41	4.74691	bd	bd	5.11572	0.601383	4.99616	2.71703	10.229	2.20615	29.0585	4.68765	bd	56.5066	88.8458	8.34942	nd	nd	82.7777
6.2578	88.6891	1055.97	1.18288	1718.08	133.068	1713.16	1.26233	0.624809	1.07568	bd	bd	bd	bd	0.78497	2.43742	1.37489	8.32816	1.07629	11.1254	2.47848	bd	24.2496	30.5684	0.105996	0.0343983	0.0993654	96.7839
6.29295	84.6184	1166.39	1.05663	3348.96	313.37	3083.7	4.84058	2.87846	1.23582	bd	bd	bd	5.10588	0.29862	4.98655	0.902939	11.4886	4.68247	46.059	3.79976	bd	43.9164	86.2787	0.276567	0.137936	0.331657	347.056
6.32815	48.8699	385.4	0.55303	2067.76	181.767	1082.69	2.19463	2.17794	0.265266	1.52796	bd	bd	1.64668	0.584602	12.1278	2.93047	8.27664	1.2485	18.8006	1.8953	bd	25.2319	53.6764	0.627065	2.86656	nd	62.0267
6.3633	102.74	1040.28	0.983332	3447.1	197.089	2793.21	3.01948	3.42581	0.364967	6.34879	bd	0.803342	2.26559	0.535329	12.2386	4.03189	21.6339	3.68402	27.376	1.82381	bd	39.6116	87.5515	0.7169	nd	nd	48.8826
6.39845	50.3016	265.089	0.352008	2051	137.582	1154.43	1.79771	2.67902	bd	bd	1.79227	bd	1.57442	0.185082	4.63211	1.30643	14.2411	2.38912	19.0244	1.63056	bd	10.6677	51.2522	1.3897	nd	nd	105.311
6.4336	62.276	340.959	0.769644	2499.16	109.067	1810.07	1.15627	0.859898	bd	2.83069	bd	bd	1.51772	0.358619	7.45201	0.900325	5.33539	1.64529	8.14853	2.27025	0.171566	17.4408	32.475	0.693508	nd	nd	121.141
6.46875	81.8692	789.615	0.737425	2522.57	177.863	1097.58	2.39595	0.712376	bd	4.70179	bd	bd	6.33703	0.892763	4.9364	1.78919	8.21318	1.22646	12.6636	2.17078	bd	34.4643	46.0396	0.277266	nd	nd	99.4093
6.5039	109.408	730.725	1.09605	2172.6	162.215	1524.82	2.7287	1.80331	bd	2.96815	bd	0.564295	1.59142	bd	2.34106	1.88809	17.6008	2.9335	14.9577	2.19696	bd	23.1344	51.574	0.616282	nd	nd	85.9146
6.53905	81.7175	425.783	0.619457	2721.06	123.617	1130.58	2.88648	2.42501	0.377401	bd	bd	0.413289	bd	0.275407	4.00262	2.07426	13.4778	0.757113	12.5234	3.89154	bd	22.0974	43.1043	0.517224	0.380524	0.647606	59.5958
6.5742	62.9165	1475.28	0.835623	5151.13	240.052	1768.64	3.52717	4.81624	0.749544	bd	bd	bd	2.31488	1.37152	7.94947	4.3948	30.2538	2.00657	17.1006	5.06182	bd	36.3792	79.5465	0.693327	0.380524	0.398451	54.6218
6.6094	47.7475	905.232	0.849045	2157.95	179.371	1814.53	2.78849	2.76729	0.235732	bd	bd	1.04295	4.41929	bd	bd	3.82018	13.2363	2.85478	25.5485	2.02014	bd	23.5728	58.7337	0.69436	0.695196	1.0016	46.9535
6.64455	88.6145	748.786	0.500429	2945.44	179.625	2097.69	5.92174	1.39909	0.238363	bd	bd	bd	bd	bd	5.08131	1.75551	7.43724	1.76477	18.875	4.08707	bd	23.1096	46.5601	0.190186	0.347598	2.10357	102.321
6.6797	90.2612	596.439	0.776649	3426.55	200.167	1216.03	0.430125	3.87157	1.84729	8.50827	bd	bd	2.27527	0.267471	4.46641	0.808753	7.99847	0.738974	9.15422	3.14101	bd	18.1	43.5078	0.468735	0.369362	0.171887	247.501
6.71485	67.2241	1241.98	0.69695	2325.89	98.7783	891.483	0.59931	1.49132	0.254077	1.46351	bd	1.12411	bd	bd	6.19226	2.99436	6.33889	1.36716	13.7631	1.99726	bd	21.6884	37.5854	0.869443	2.04929	nd	32.9881
6.75	66.3728	855.229	0.687913	2300.52	97.0871	2124.42	2.42382	2.00715	1.03272	bd	bd	bd	2.12276	0.249543	3.12269	3.02068	3.19664	2.53176	18.5236	2.68808	bd	33.36	40.9194	0.288433	0.115099	0.198731	32.1408
6.78515	87.9986	602.789	0.631318	2466.1	120.419	1168.55	4.68813	3.57992	0.304957	3.53073	bd	bd	bd	0.222541	4.64747	1.57084	6.65487	1.64093	12.711	3.05002	bd	21.1954	42.6014	0.566921	nd	nd	76.6593
6.8203	75.044	358.012	0.400566	2790.79	72.1484	1129	0.314416	2.19978	bd	bd	bd	bd	3.34301	0.39299	8.16625	2.56442	8.35963	0.720836	11.1675	2.87146	bd	27.9357	40.1002	6.52437	nd	nd	28.1344
6.85545	58.3419	233.801	0.469659	2191.78	112.619	1085.31	1.12042	1.66647	0.47619	bd	bd	0.521473	bd	0.172885	2.16341	1.74481	3.69596	1.75402	11.8438	1.69271	bd	39.7341	26.8521	0.51887	0.207247	0.199225	64.5451
6.89065	83.1551	605.259	1.00083	2411.32	116.225	1172.97	1.66379	3.30228	bd	1.62035	bd	bd	bd	bd	2.56882	0.620711	8.77711	1.32399	7.02579	0.602175	bd	31.5621	27.505	1.85089	nd	nd	187.245
6.9258	63.5324	421.234	1.14679	2686.9	81.8557	1256.49	0.657484	1.63608	bd	3.2272	bd	bd	bd	0.203409	2.54539	1.43579	9.56849	0.749931	6.96171	2.98736	bd	31.1041	29.9729	2.32051	nd	nd	57.0107
6.96095	65.1787	384.503	0.551595	1593.74	47.5708	859.917	1.11575	0.738788	0.475386	bd	bd	bd	bd	0.114871	1.43746	1.04316	7.36722	0.634737	1.30832	0.562351	bd	14.1088	14.798	0.230632	0.0920332	0.198731	45.6026
6.9961	49.2174	228.292	0.53324	2351.81	54.8277	1313.15	7.20581	1.38215	0.593403	2.27494	bd	bd	bd	bd	1.19423	0.723565	2.4511	0.396157	3.27437	0.420617	bd	26.9606	19.9163	0.135078	0.308354	3.90795	75.7744
7.03125	58.0099	447.202	0.69874	3833.44	105.402	1708.63	1.45569	2.88924	0.307803	1.77298	bd	bd	1.91074	0.678347	5.62157	1.35836	5.7547	2.27888	12.8296	2.41959	bd	30.4039	39.2775	1.01008	3.27723	nd	77.595
7.0664	95.9836	577.519	0.67402	2613.34	132.046	1236.03	0.264811	4.23893	0.453568	3.9254	1.59461	bd	2.81559	0.663626	7.56704	1.66192	11.9721	2.2778	11.2811	1.61229	bd	46.6597	50.3288	1.92791	nd	nd	79.4536
7.10155	72.8716	507.515	1.6064	2434.82	108.242	1246.61	0.7102	2.11791	bd	3.48595	bd	bd	1.86906	0.885465	4.58852	0.442175	6.57047	1.4171	6.27487	1.72015	bd	41.8641	30.0819	2.78093	nd	nd	244.794
7.13675	50.9582	482.137	1.31649	1319.45	55.824	614.858	1.54639	0.254078	0.218168	1.25667	bd	bd	bd	bd	0.65969	0.962792	4.07888	0.734073	8.18236	0.623209	bd	45.6444	18.5163	0.0985078	0.406605	nd	57.9813
7.1719	76.0279	559.231	1.2085	4579.26	129.864	2010.7	2.62487	1.44749	0.24661	bd	bd	bd	1.53087	0.179962	4.50396	1.45228	6.92356	0.82977	5.13949	1.05581	bd	64.6914	25.9347	0.375403	0.347598	0.901245	89.4212
7.20705	93.0372	497.619	1.11493	2104.71	78.453	1760.3	bd	3.21496	bd	bd	bd	bd	2.12615	bd	3.12767	1.0085	6.40347	1.84297	5.70756	2.44717	0.968586	81.9013	25.8784	nd	nd	nd	77.792
7.2422	72.765	557.49	0.597007	3383.93	116.343	1132.21	2.71192	1.71088	0.208379	bd	1.47253	bd	bd	bd	2.53926	0.767343	6.50171	1.68189	13.8985	1.48886	bd	49.7015	32.9813	0.451682	0.486223	1.10196	151.618
7.27735	101.891	634.6	1.02304	1736.69	137.906	1037.07	1.0177	23.2658	0.287158	bd	4.07874	0.632075	1.78258	bd	7.87547	1.69106	12.5418	2.70499	20.3522	3.89787	bd	92.1615	80.1275	10.0999	4.79809	0.300084	81.5501
7.3125	76.9371	613.383	1.07831	1995.98	127.818	1215.84	1.51219	7.88329	bd	1.8418	2.25954	bd	bd	0.233337	3.89641	2.11896	10.9763	5.81055	18.656	5.02702	bd	100.669	60.2154	4.86145	nd	nd	60.321
7.34765	69.7071	578.917	0.670395	3229.08	102.985	1315.82	0.602173	3.59449	bd	bd	bd	bd	bd	0.562619	5.44218	2.63188	15.1327	2.57694	17.0274	3.83084	0.36008	84.74	51.4013	5.56647	nd	nd	39.1298
7.3828	110.035	817.104	1.04693	3133.49	167.325	1345	0.690314	7.21534	0.292658	bd	bd	bd	5.48649	0.213566	7.13253	3.44904	15.5269	2.55946	9.75383	3.76301	bd	101.613	56.0831	3.65201	1.46005	0.199725	48.5135
7.418	75.7128	413.154	0.897229	1777.85	92.1044	1158.43	1.40122	1.1119	0.71547	bd	bd	4.20308	2.95603	0.696725	1.43989	1.0455	6.65127	0.797136	15.8015	3.89424	bd	54.3367	40.714	0.245834	0.0920332	0.165828	88.0957
7.45315	83.4835	803.498	0.998096	3326.75	105.997	2429.74	9.61696	2.38596	0.406497	2.34147	bd	bd	5.07202	bd	6.19492	2.09387	8.87072	3.00958	10.1525	3.48354	bd	51.8066	53.6281	0.198355	2.04929	nd	50.6223
7.4883	60.5918	606.015	0.717699	2810.14	80.8697	1724.73	1.23155	1.63094	0.698478	bd	bd	bd	2.15717	0.253588	5.29584	1.78999	6.49689	2.10417	8.67906	2.73165	bd	45.7731	33.0693	0.382016	0.138279	0.149295	45.1789
7.52345	53.9779	497.939	0.559676	2480.72	71.7269	654.575	0.420674	2.30338	0.358472	bd	bd	bd	bd	bd	4.34653	0.525132	5.00702	1.20015	8.17844	0.50945	bd	22.077	22.8493	1.17256	0.380524	0.0993654	136.588
7.5586	54.7143	525.476	0.897037	4395.36	92.7984	1613.16	2.59095	3.85687	bd	bd	1.93572	bd	bd	bd	0.828288	0.604427	11.9639	1.10456	15.9823	4.11047	bd	66.6735	42.9775	1.38816	nd	nd	153.531
7.59375	59.8937	566.148	0.765611	2357.95	86.6261	1835.7	1.07057	2.39114	bd	bd	bd	bd	bd	0.165194	2.06717	0.332447	2.11612	1.52335	5.65377	1.93993	bd	68.2291	17.2597	2.08282	nd	nd	260.571
7.6289	64.918	377.159	0.596207	2886.55	88.4104	1920.4	1.37083	4.35385	bd	2.68343	bd	bd	bd	bd	2.1165	1.70698	11.5721	1.5597	12.5549	1.82193	bd	38.3064	39.7402	2.96179	nd	nd	51.7935
7.66405	47.704	441.27	0.900523	2470.43	98.8579	1731.45	3.0866	1.11311	0.23717	bd	bd	bd	1.47227	bd	0.717145	1.22167	2.95853	0.956342	6.91397	0.507695	bd	59.1738	19.1845	0.258196	0.27794	1.10196	80.9206
7.69925	46.4838	930.104	0.731417	1954.46	41.924	1360.86	0.639173	28.3232	0.270977	3.13733	bd	bd	1.68213	0.197745	bd	0.597921	4.22742	0.363618	3.38391	0.580065	0.190152	38.6684	43.4035	15.4826	nd	nd	70.1163
7.7344	41.5605	435.553	0.627594	2187.36	56.0306	1405.83	1.47482	2.92964	0.208072	2.40902	bd	bd	2.59619	0.15184	1.26461	1.53242	1.94506	0.559803	1.72937	1.03978	bd	38.5794	17.8406	1.19096	nd	nd	36.5635
7.76955	65.2951	370.966	0.794298	2461.49	57.1268	1099.33	0.579024	0.285881	0.245477	bd	bd	bd	1.52384	bd	2.24164	0.903951	bd	0.825959	6.13094	0.701218	bd	57.2007	13.4379	0.172509	0.0689678	0.199725	63.1967
7.8047	68.9153	451.184	0.793334	2284.86	50.1816	990.425	0.940952	1.63357	bd	bd	1.40599	0.437946	bd	bd	1.20925	bd	1.23789	0.535297	3.31556	0.568349	bd	36.4046	11.2848	1.61895	nd	nd	nd
7.83985	66.6609	912.514	1.52501	2769.78	34.6381	2107.32	bd	11.5101	0.326831	bd	bd	bd	bd	bd	4.98083	1.9247	5.09878	0.658942	12.2577	1.39926	bd	43.6471	38.1572	8.34235	2.08559	0	17.9967
7.875	52.801	461.29	0.375059	2346.32	37.2416	1021.56	0.389712	0.581085	bd	0.951674	bd	bd	bd	0.120567	0.49958	0.729119	3.60544	0.1103	4.81644	0.825627	bd	41.2218	12.6295	1.39047	nd	nd	51.0776
7.91015	59.5444	801.26	1.30878	3337.07	73.6994	1371.61	0.792674	0.786647	bd	bd	bd	bd	bd	0.245234	2.04246	0.741514	6.28287	0.22435	4.19658	1.91991	bd	78.512	17.2322	0.925443	nd	nd	99.3903
7.94535	46.0824	347.056	0.840624	3306.83	48.4975	1115.97	0.426742	0.423497	bd	bd	2.56971	bd	1.12307	0.132023	3.85671	0.666214	1.69121	0.486745	2.25926	1.0336	0.126954	22.6164	14.6688	0.925443	nd	nd	72.7957
7.9805	42.4001	3871.08	0.566272	1634.03	45.5327	1377.78	1.82697	0.906539	bd	8.96752	bd	bd	bd	0.188095	3.14093	0.568742	4.81897	1.03934	6.43756	1.47257	0.180872	60.5336	29.3672	0.462722	nd	nd	80.0587
8.01565	30.1785	643.474	2.24835	1758.97	74.3591	3038.61	1.49544	1.11213	1.9099	bd	bd	bd	bd	0.230753	0.956143	1.6288	6.90043	0.85074	17.1287	2.70981	0.446003	40.2997	34.9229	0.115052	0.0344839	0.0662985	45.6527
8.0508	50.6489	548.782	0.907734	1670.6	48.1061	1772.73	1.1744	1.45756	0.248326	bd	bd	1.09866	3.09845	bd	0.750878	1.09588	2.32135	0.668103	5.17525	1.41871	bd	85.7654	18.5076	0.631615	0.347598	0.400443	43.8973
8.08595	71.919	648.918	1.56226	3994.86	121.104	1427.3	3.40566	1.68988	0.723722	bd	bd	0.792544	bd	0.262753	6.57598	1.3259	11.2344	1.45188	12.0003	2.57261	bd	89.6152	42.0356	0.251948	0.138279	0.398451	91.3374
8.1211	53.3195	525.275	0.887019	2529.93	99.0826	944.52	0.25853	1.54965	0.220304	bd	bd	bd	5.5113	0.485513	0.666147	0.64868	2.74814	0.888333	7.34237	1.1009	bd	66.4003	21.4199	1.28362	0.416566	0.0993654	152.745
8.15625	50.7488	928.649	1.02178	2561.16	41.9194	1241.92	0.48889	0.728967	0.416602	bd	bd	bd	bd	0.151251	0.62672	1.83086	4.52301	0.417878	7.77342	1.33251	bd	55.0031	18.2901	0.319308	0.103623	0.0993654	22.896
8.1914	66.7109	1065.34	1.73174	2101.06	68.4547	1440.13	bd	2.35417	bd	1.44464	5.35233	bd	bd	0.18302	1.5243	0.923553	5.47304	0.67476	5.22682	2.50837	0.175993	81.1051	25.665	nd	nd	0	74.121
8.2266	48.5223	583.973	1.14646	2655.02	59.578	1179.61	4.64662	14.6092	bd	1.25731	bd	1.93626	bd	bd	3.98653	1.60759	7.49297	1.02735	6.36325	0.934511	0.153171	132.231	43.8616	2.93193	nd	nd	37.0605
8.26175	41.5561	425.45	0.409236	1652.02	61.1307	849.812	0.617685	5.98082	0.262524	bd	bd	bd	bd	0.384104	1.59157	0.384575	2.03758	0.878921	7.62042	1.02669	bd	81.6787	20.7849	3.37781	1.34916	0.199225	158.956
8.2969	45.4199	377.116	0.373057	1263.51	45.9034	906.953	0.364167	0.1798	0.154388	bd	bd	bd	bd	0.112664	0.466834	0.909188	1.92589	bd	2.57276	0.771509	bd	39.7455	7.45721	0.172509	0.0689678	0.199725	50.4883
8.33205	53.9966	461.122	3.31403	2504.88	37.889	1388.69	4.87918	1.11627	0.317384	bd	bd	bd	bd	bd	bd	0.700319	2.96691	1.06791	13.2289	0.906625	bd	53.4247	25.1835	0.169851	0.208283	1.30169	54.1024
8.3672	44.7267	205.171	0.30384	1816.73	39.9521	604.798	2.18836	2.56533	bd	bd	bd	bd	bd	bd	0.508446	0.742058	4.19512	0.339017	3.50435	0.719898	bd	34.5637	14.7626	1.09317	nd	nd	53.8396
8.40235	54.3764	412.122	0.619456	1161.08	55.4451	614.234	2.43393	0.26631	bd	3.97786	bd	bd	2.85322	0.166872	4.87471	0.335824	1.42272	1.69301	3.81063	0.653212	bd	65.0126	22.4883	0.102033	nd	nd	165.102
8.4375	60.454	803.913	1.25088	1543.93	83.8922	977.485	1.48601	2.06284	2.27881	bd	bd	bd	3.13491	0.368527	0.759712	0.9252	2.34866	1.35193	7.32436	0.897571	bd	82.3237	22.9385	0.183959	0.0536078	0.0552152	90.6747
8.47265	75.1544	593.07	0.840597	1756.54	47.1526	1251.09	1.06335	0.702344	0.60308	bd	bd	bd	1.86254	0.218953	bd	0.440635	5.60955	0.200307	2.49376	0.427476	bd	60.7578	13.622	0.190534	0.0689678	0.149295	107.011
8.50785	62.633	642.383	0.66764	3093.48	73.1954	1394.01	3.26568	3.24085	bd	1.98875	bd	bd	bd	bd	2.09842	1.01662	7.53443	0.4633	10.0651	1.72534	bd	163.548	31.3985	0.925443	nd	nd	71.9989
8.543	58.9955	419.048	0.982816	1978.34	64.7599	2849.54	2.2097	3.44954	0.267088	3.0923	bd	bd	1.65799	0.391762	2.43898	0.392242	bd	0.538491	8.90161	0.762951	0.187422	59.3025	24.1027	0.986405	nd	nd	165.102
8.57815	41.0459	269.783	0.720831	2002.54	53.0705	1376.85	0.783594	0.257495	0.221103	bd	bd	bd	1.37253	0.324311	0.668563	0.487871	6.20746	0.594863	10.1392	1.73805	bd	62.5908	22.7951	0.145176	0.0689678	0.300084	108.78
8.6133	71.6624	999.042	1.4134	2480.49	63.1328	951.879	0.698415	2.77932	bd	bd	bd	bd	bd	bd	2.70385	0.653339	12.0064	0.596969	9.86829	1.90358	0.207776	57.7907	31.2101	3.71098	nd	nd	96.631
8.64845	51.4091	675.68	0.818485	2497.27	60.4498	2072.82	bd	0.566495	0.242005	1.39398	bd	bd	bd	bd	2.20994	0.71258	2.26227	0.48792	3.02212	0.171539	bd	49.597	11.0688	0.554501	0.817276	0	84.8323
8.6836	60.8103	852.54	1.04831	3888.76	40.1823	2530.32	1.73341	2.5782	bd	bd	bd	bd	bd	bd	bd	0.538276	4.57217	0.491834	bd	1.047	bd	42.4644	10.9609	1.38702	nd	nd	74.6499
8.71875	50.5027	493.171	0.601983	2863.18	40.6537	1752.7	1.6726	2.32185	bd	3.27414	bd	bd	1.75549	0.206368	0.855103	1.04137	6.17124	bd	8.24402	0.807817	bd	60.3723	26.35	1.29452	nd	nd	39.0387
8.75395	63.9105	418.418	0.443152	1760.67	30.796	1007.97	1.52654	1.08302	bd	1.06282	bd	bd	bd	0.270643	0.557927	0.270975	1.72484	0.247595	5.37895	0.527074	bd	49.3036	12.6504	0.661593	nd	nd	113.649
8.7891	69.4121	568.01	0.835929	1810.89	32.7935	1000.35	bd	0.837863	bd	bd	bd	bd	bd	0.349429	0.720342	0.877254	5.94344	0.480303	1.98	0.33941	bd	34.8663	11.528	nd	nd	nd	37.382
8.82425	32.0968	284.21	0.43948	1341.77	24.4962	936.331	0.212579	0.210963	bd	4.205	bd	bd	bd	bd	0.547745	0.26603	1.69336	0.36522	6.03733	0.77554	bd	47.7401	14.3138	0.925443	nd	nd	92.0806
8.8594	61.0023	770.185	0.838849	4541.71	53.249	1575.32	0.388576	1.94353	1.99997	bd	bd	bd	2.05548	bd	1.00123	bd	8.26101	0.444323	11.0357	0.945862	bd	57.1502	28.0757	0.21937	0.0575493	0.0164512	nd
8.89455	46.9416	570.951	0.983158	4801.51	71.7913	3080.06	0.661803	2.3036	bd	bd	bd	bd	bd	bd	2.56211	0.412043	5.24556	0.376492	16.37	1.2012	bd	72.7436	29.1328	3.24596	nd	nd	174.232
8.9297	40.9489	1484.59	0.519683	1999.02	46.0984	965.372	0.606695	0.602082	0.344088	bd	bd	bd	2.13598	0.37727	1.04044	1.00812	1.06508	0.46057	1.42282	0.243897	bd	29.651	9.30704	0.286275	0.103623	0.149295	45.7271
8.96485	30.1565	382.725	0.992891	2753.9	66.8791	2311.83	3.17467	4.86927	0.243937	bd	1.7238	bd	bd	0.178012	5.20013	2.1548	9.12885	0.820777	3.04624	bd	bd	35.851	30.5405	1.09813	1.18211	1.10196	31.0372
9	44.089	713.667	2.13386	3608.11	57.1469	1926.69	1.28968	1.91822	bd	bd	bd	bd	bd	bd	bd	0.802962	2.54921	bd	1.12763	0.388525	bd	29.2661	8.07621	1.38702	nd	nd	71.1702
9.0352	33.9616	1095.76	1.28522	5195.2	48.6374	7884.68	32.3809	1.05008	bd	7.80353	bd	bd	bd	bd	4.09645	0.989838	2.79101	0.904435	5.60195	1.60258	bd	53.3421	57.2208	0.0302413	nd	nd	49.1367
9.07035	38.1087	573.274	1.05174	1898.3	39.5696	828.688	4.24001	1.57563	bd	5.1997	bd	bd	7.00811	bd	bd	0.494258	4.18786	0.903227	8.40097	0.158774	bd	24.4483	32.1685	0.346539	nd	nd	80.0587
9.1055	23.1502	1081.73	0.820265	2423.97	32.6866	706.187	1.35835	2.69827	bd	bd	bd	bd	1.18963	0.139848	1.75	0.564277	1.79144	0.257156	1.59279	1.23205	bd	16.7084	12.5738	1.85242	nd	nd	57.9265
9.14065	16.8414	1015.93	0.614129	1823.4	32.5665	1413.09	0.859981	2.34855	0.549162	3.16324	bd	0.400259	bd	bd	2.21588	0.53543	0.562868	0.489233	6.0605	bd	0.127603	11.1973	17.1851	0.724751	1.49313	nd	60.8231
9.1758	25.0851	1004.45	0.531666	2875.32	19.5774	1909.53	0.467996	0.231063	0.198406	bd	bd	bd	bd	bd	1.20587	1.31482	1.23442	0.400018	2.47766	0.424717	bd	9.91894	7.95498	0.172509	0.0689678	0.199725	14.8897
9.21095	35.83	796.111	1.44102	2381.65	25.2368	2092.01	bd	bd	bd	2.13129	bd	bd	bd	bd	1.11882	0.816435	3.45884	0.745993	1.53	1.05695	bd	23.9114	10.8583	nd	0	0	30.911
9.2461	44.7993	1109.25	0.583118	2443.29	14.9903	1034.63	bd	bd	0.241322	bd	bd	bd	4.52408	0.176103	0.729699	0.354402	bd	0.161107	bd	0.516583	bd	19.7168	6.7033	0	0	0	42.2975
9.28125	44.6915	577.434	0.993964	2683.8	45.4304	2266.35	1.04349	bd	bd	bd	bd	bd	bd	bd	2.68872	0.324036	bd	0.593629	8.27522	0.314359	bd	21.6598	13.2394	0	nd	nd	140.202
9.31645	45.1481	490.48	0.710166	2144.95	24.8327	670.689	bd	0.824092	1.88855	bd	bd	bd	bd	bd	bd	1.20694	1.45781	0.472408	4.88319	1.50639	bd	25.8602	12.2394	0.103366	0.0258415	0	20.5749
9.3516	25.9156	588.201	0.898458	1676.66	16.634	827.834	0.896217	2.67115	0.252881	bd	bd	bd	bd	bd	bd	0.371378	1.57335	0.509848	3.15793	bd	bd	17.576	9.43275	1.31675	0.625538	0.300084	44.7899
9.38675	31.4433	1358.44	1.03014	2918.94	43.0471	2113.19	1.49214	0.367442	bd	bd	2.22958	bd	bd	bd	0.954029	bd	0.976621	0.423377	1.30465	0.901272	bd	61.1953	8.64911	0.229639	nd	nd	nd
9.4219	30.4375	860.888	1.08089	3111.83	45.0772	2442.45	1.56311	2.16987	bd	bd	bd	bd	bd	bd	0.799131	0.388124	1.64429	0.532837	6.60065	1.13147	bd	34.4889	14.8295	1.29452	nd	nd	116.141
9.45705	25.4997	673.293	1.07791	4236.7	36.2237	1330.01	1.07342	bd	bd	bd	bd	0.499599	1.40897	0.165633	0.686313	0.165836	2.83134	0.151527	1.88647	0.323376	bd	21.4509	9.19248	0	nd	nd	218.431
9.4922	30.3295	400.25	0.520168	2411	33.5762	1655.77	0.367553	0.364758	bd	1.8041	bd	bd	7.83543	bd	bd	bd	bd	0.209097	bd	0.446235	bd	38.5801	11.0272	0.925443	nd	nd	nd
9.52735	21.4167	521.525	2.0676	2042.64	15.7893	1342.1	0.390082	2.72917	1.00386	bd	bd	bd	bd	0.487566	2.02027	0.978757	bd	bd	6.92749	1.66109	bd	24.9278	16.1983	0.586147	0.161001	0.0329025	16.132
9.56255	30.6617	628.443	0.784837	3011.01	25.0567	5018.9	bd	2.19464	bd	2.40551	bd	bd	1.28976	bd	1.8973	0.151804	3.24133	bd	6.05688	0.742247	bd	12.54	17.9795	nd	nd	0	165.059
9.5977	22.974	570.955	0.385722	2081.81	16.7411	746.243	1.29036	2.04787	bd	bd	bd	bd	bd	0.480807	0.65969	bd	bd	0.145649	7.2712	1.09023	1.38856	41.5159	12.9858	1.47997	nd	nd	nd
9.63285	24.7921	839.56	2.17031	2366.46	31.6029	2857.87	0.34373	0.512524	bd	bd	bd	0.320759	bd	0.106342	bd	bd	0.45107	0.0972857	1.21118	0.311944	0.102258	14.1281	3.35483	1.39047	nd	nd	nd
9.668	13.646	667.93	0.811508	3074.6	22.3854	1180.49	0.336985	1.34773	0.287158	1.65406	bd	bd	bd	0.632849	bd	0.421717	1.78661	0.191707	4.78526	2.05172	bd	42.3785	13.4958	0.856455	1.63862	nd	53.0816
9.70315	17.7625	1306.3	1.07375	1904.98	19.6256	1380.73	bd	2.1685	0.530874	bd	bd	0.581357	bd	bd	bd	bd	2.46896	0.176324	2.19518	0.943546	bd	27.5385	9.06475	0.967608	0.241902	0	nd
9.7383	21.1755	832.26	1.77747	1988.16	15.4906	1657.6	0.624922	0.620171	bd	bd	bd	bd	bd	0.193336	bd	0.389081	2.47662	0.534151	2.20199	bd	bd	10.9833	7.04027	0.925443	nd	nd	39.8133
9.77345	30.0381	921.253	0.596856	2705.24	17.9368	1546.39	1.96935	5.21921	bd	bd	bd	bd	bd	bd	0.840124	bd	0.860019	bd	4.62999	0.594757	bd	19.3107	14.1135	2.47142	nd	nd	nd
9.8086	27.5203	bd	0.892107	3757.2	24.6537	1751.38	0.365411	1.46141	bd	1.79359	bd	bd	bd	0.227229	bd	bd	2.91079	bd	1.28757	0.443635	bd	32.4666	8.48964	3.72954	nd	nd	nd
9.8438	26.5363	575.969	0.522054	1582.89	14.9945	1221.09	bd	4.58063	0.300247	1.72946	bd	bd	3.7463	bd	0.907877	0.662506	0.929376	0.200445	5.00338	0.427772	bd	34.9689	18.488	3.61391	5.32652	0	22.633
9.87895	18.1586	400.431	0.591714	986.091	14.2033	627.078	0.995771	2.80426	0.140486	bd	bd	bd	0.872088	bd	bd	0.309987	1.31326	0.188515	2.34109	bd	bd	17.1332	8.96546	1.68842	1.18211	0.600167	45.819
9.9141	18.7434	756.316	1.22807	2971.44	22.7757	1348.64	1.92244	2.38596	bd	bd	bd	bd	bd	bd	2.47059	0.297003	3.79994	bd	bd	0.870165	0.285249	27.7563	11.7461	1.15738	nd	nd	76.6848
9.94925	17.8635	911.055	0.726987	3660.48	33.0435	1166.15	4.39968	5.65011	0.881505	2.53249	1.54571	0.967751	bd	bd	bd	0.321233	1.36091	0.735983	2.73153	0.468235	bd	8.53372	21.5951	0.669502	0.647924	0.943779	102.865
9.9844	9.14534	486.098	0.567446	2121.08	14.5489	1075.76	2.28579	2.88613	0.530421	1.01168	bd	0.777066	bd	bd	1.60387	0.387548	1.64185	0.117255	1.45979	0.250235	0.247729	12.3145	12.9516	0.615335	0.444432	0.576092	37.541
10.0196	33.1354	524.793	0.737348	3052.66	25.0379	1640.58	3.75987	4.22977	1.06798	1.22057	bd	bd	1.26481	0.310813	2.58217	1.0915	1.98085	0.284344	2.64617	0.907205	bd	17.313	21.346	0.495268	0.280811	0.382017	22.9389
10.0547	18.378	508.735	0.597547	2541.05	17.299	1530.9	4.76753	2.25278	1.35292	1.10538	bd	bd	bd	0.140041	bd	bd	1.79391	0.257511	4.79291	0.685567	0.134663	6.43456	17.1485	0.208131	0.111775	0.353967	nd
10.0547	26.9931	1328.81	0.608895	2736.07	31.5727	1780.54	1.27674	1.89898	1.36063	bd	bd	bd	bd	bd	3.28974	bd	3.36764	0.726325	bd	0.5779	0.189442	20.9032	12.498	0.266972	0.0826519	0.0794529	nd
10.0899	17.2637	668.255	0.560692	2148.87	19.4134	768.965	1.03582	1.84989	bd	1.00878	bd	bd	bd	bd	0.529557	0.127958	1.08961	0.235005	4.37402	0.249516	bd	10.891	10.5002	1.66543	nd	nd	151.716
10.125	37.6943	1416.36	0.743009	4480.29	34.7027	1314.19	bd	0.673582	bd	bd	bd	bd	bd	0.209986	bd	0.210244	2.68991	0.774179	1.18987	0.40997	bd	bd	6.15774	nd	nd	nd	165.059
10.1602	21.693	800.301	#VALUE!	2278.14	18.452	2425.91	0.301305	0.601017	0.516074	bd	3.64688	bd	1.53253	bd	bd	0.566535	1.59744	0.690777	1.06168	0.549617	bd	6.88595	11.0639	0.240242	0.0689678	0.0494355	32.5699
10.1954	25.4621	425.602	0.590581	2843.99	13.2694	1501.45	0.546724	2.99357	bd	bd	bd	bd	bd	bd	bd	0.16935	3.61598	0.467312	bd	0.828038	bd	10.4567	8.62097	5.10605	nd	nd	78.3548
10.2305	16.5999	581.965	0.954846	2392.19	11.1374	1774.73	1.13811	1.41252	bd	bd	bd	0.52971	bd	bd	bd	1.06202	1.49727	0.322926	2.00017	bd	bd	13.4975	7.96272	1.15738	nd	nd	10.4871
10.2657	22.2198	748.207	0.905265	1991.16	11.8265	1464.89	bd	0.473477	bd	bd	bd	bd	bd	bd	bd	0.297049	bd	bd	0.836387	0.722596	bd	19.7324	2.32951	nd	nd	nd	39.8133
10.3008	21.459	1867.42	1.47662	3165.76	24.1677	1588	3.06075	1.01138	bd	bd	bd	bd	bd	bd	2.62595	0.210104	1.78912	0.385873	5.99296	1.437	bd	43.8428	16.5131	0.308141	nd	nd	115.027
10.336	33.33	1342.74	4.0572	2022.45	21.0976	1142.82	4.9068	2.57679	bd	2.82439	bd	2.16396	bd	0.35782	5.94539	0.358259	2.28043	0.16286	5.08402	0.871495	0.344081	30.3469	27.5322	0.489718	nd	nd	58.8891
10.3711	11.055	1104.96	1.08568	3330.59	14.1506	1284.48	5.65809	2.40361	bd	3.95621	bd	0.752143	bd	0.501211	bd	bd	bd	0.688933	1.41297	0.48684	bd	8.54043	15.86	0.39615	nd	nd	nd
10.4063	9.07189	469.469	0.530666	1867.42	8.26433	684.993	3.00981	3.98256	1.02455	1.96392	bd	bd	bd	bd	0.512914	0.123937	1.58568	0.113244	1.40985	0.363112	bd	11.9968	14.0896	0.527302	0.318099	0.393859	66.6817
10.4415	16.8576	362.229	0.572286	1412.46	10.7303	835.878	0.265098	3.97781	0.2259	bd	bd	bd	bd	0.331348	bd	0.498457	bd	bd	0.934106	0.321847	bd	11.7059	6.55456	3.2133	1.04279	0.0993654	21.5271
10.4766	15.126	660.231	1.05695	2624.32	20.1072	1448.94	1.36074	4.50728	bd	bd	bd	bd	bd	bd	3.50618	bd	1.18848	bd	1.58766	0.272155	bd	21.7694	12.4225	3.0889	nd	nd	nd
10.5118	20.8211	590.681	1.1082	2509.74	20.0448	1296.05	2.82129	1.67768	0.238505	bd	bd	bd	bd	bd	3.63475	0.702272	1.4839	bd	1.98231	0.339805	0.336403	33.452	12.8805	0.416065	0.416566	1.0016	28.5427
10.5469	19.5439	1117.84	1.15841	4581.56	30.837	1799.24	2.89718	6.39064	bd	bd	bd	bd	bd	bd	bd	0.198876	bd	0.73232	9.0718	0.582671	bd	19.7477	19.8735	2.05699	nd	nd	155.056
10.5821	14.315	481.672	0.7991	2552.02	14.8655	686.831	1.8021	1.4923	0.511031	bd	bd	bd	1.51756	bd	bd	bd	2.37668	0.169734	1.05131	1.08849	bd	34.5744	10.0092	0.364884	0.172934	0.298591	nd
10.6172	16.9923	489.625	0.48877	2490.31	6.91574	528.083	0.838721	bd	bd	bd	bd	bd	bd	bd	bd	bd	0.732542	bd	1.96696	bd	bd	6.92504	3.53822	0	nd	nd	nd
10.6524	23.6242	619.53	0.79204	1933.67	10.8981	1807.34	1.32169	127.937	bd	2.14814	bd	bd	bd	bd	bd	bd	3.48619	0.751892	3.09961	bd	bd	8.63774	138.744	90.2675	nd	nd	nd
10.6876	16.3115	1022.79	1.0099	4249.01	12.8691	1031.06	bd	bd	bd	bd	bd	bd	2.03474	bd	bd	0.500627	bd	0.227579	2.83328	0.24163	bd	23.2766	5.83786	nd	nd	nd	25.7059
10.7227	24.078	563.272	0.60294	2003.49	14.8746	1411.13	bd	1.91037	bd	3.54035	bd	bd	bd	bd	bd	bd	0.629971	0.2731	bd	0.14426	bd	19.7315	6.49805	nd	nd	0	nd
10.7579	12.4364	484.921	0.412354	2979.93	8.50923	850.885	bd	0.722685	bd	bd	bd	bd	1.22648	bd	0.621319	0.150131	bd	bd	4.2823	bd	bd	12.4018	7.00291	nd	nd	nd	56.6787
10.793	24.4532	529.88	0.708559	3566.47	23.1352	2212.48	bd	0.635155	0.545386	bd	bd	0.597249	bd	0.397994	bd	bd	3.38474	0.364101	6.7768	0.386582	bd	14.8871	13.088	0.275871	0.0689678	0	nd
10.8282	18.806	394.268	0.412576	3127.99	14.126	807.634	0.414454	bd	0.530636	5.10095	bd	bd	bd	bd	bd	0.387704	bd	0.235778	3.66184	0.501917	bd	17.2485	10.8333	0	0	nd	36.4351
10.8633	12.3584	567.85	0.581577	2222.35	11.701	1301.93	0.322092	24.1746	bd	bd	bd	bd	bd	bd	bd	0.808162	bd	0.368301	2.28121	bd	0.1926	12.7158	27.9543	69.9913	nd	nd	14.4786
10.8985	8.39719	322.238	0.3787	1403.89	7.48152	992.335	bd	0.410797	0.352738	bd	bd	bd	bd	bd	0.530644	0.387228	0.54321	bd	bd	0.124392	bd	3.9575	2.34901	0.275871	0.0689678	0	19.3207
10.9336	16.0137	602.027	0.660744	2598.84	12.0345	1411.53	0.351383	80.1966	0.299427	bd	2.11592	bd	bd	bd	1.81985	bd	bd	0.401795	1.23814	bd	bd	24.6453	86.4232	48.8753	15.8612	0.0993654	nd
10.9688	19.4721	482.15	0.560921	2843.09	10.9845	1103.81	0.352863	1.05754	0.300688	1.732	bd	bd	bd	bd	bd	0.219695	0.930742	bd	2.49915	bd	bd	13.0144	7.09268	0.64181	1.22795	nd	49.9989
11.004	28.8888	325.623	0.405901	2102.31	8.85457	720.46	0.612435	bd	1.83047	bd	bd	bd	bd	0.380839	bd	bd	0.803685	bd	1.07363	0.369919	0.182197	29.764	5.07098	0	0	0.0283297	nd
11.0391	18.2874	363.262	0.962635	2558.3	10.0085	1253.68	bd	22.7274	bd	bd	bd	bd	bd	bd	bd	0.193705	3.30716	bd	bd	bd	bd	15.5172	26.2282	nd	nd	nd	51.6688
11.0743	19.0023	569.734	0.810043	2773.3	12.5506	2353.86	1.25922	1.24965	0.355309	bd	bd	bd	bd	bd	bd	0.521802	bd	bd	4.43703	0.251851	bd	6.71294	8.07487	0.438432	0.208283	0.300084	24.0525
11.1094	11.5323	427.03	0.623073	2155.41	5.44204	1152.43	3.52337	1.16553	bd	2.8752	bd	bd	bd	bd	bd	bd	0.768695	bd	2.06404	0.176027	bd	7.26681	10.5729	0.308481	nd	nd	nd
11.1446	14.3276	532.507	1.03206	2348.72	3.67177	799.694	0.22113	0.219449	0.188433	bd	bd	bd	8.20161	bd	bd	bd	0.583271	bd	bd	bd	bd	6.43214	9.41389	0.21252	0.0689678	0.0993654	nd
11.1797	11.2217	496.921	1.05062	2523.9	5.93376	1512.68	0.522362	bd	0.221455	1.27561	bd	0.979781	bd	bd	6.74985	bd	0.685485	bd	bd	0.79114	bd	4.99403	11.2257	0	0	nd	nd
11.2149	11.7099	536.575	0.700753	1603.59	3.37583	843.409	0.232413	0.929502	bd	bd	bd	bd	1.18213	bd	bd	bd	bd	bd	bd	bd	bd	5.79525	2.34404	3.72954	nd	nd	nd
11.2501	6.97878	397.978	0.637237	1359.05	6.04458	1184.61	0.585436	bd	0.248195	bd	bd	bd	bd	bd	0.750483	bd	bd	bd	bd	bd	bd	9.07831	1.58411	0	0	0.199725	nd
11.2852	9.98356	1278.39	0.935121	2153.74	2.5592	1065.26	0.9315	2.15799	bd	bd	bd	bd	bd	bd	bd	0.192039	1.63529	bd	bd	bd	0.184439	11.6971	4.91682	2.16039	nd	nd	13.3264
11.3204	13.1716	865.355	0.825438	2756.92	9.1169	772.855	bd	82.4521	bd	bd	bd	bd	bd	bd	0.707372	bd	0.724123	bd	bd	0.16582	bd	18.9707	84.0494	nd	nd	nd	nd
11.3555	15.0519	764.925	0.682062	2183.88	10.2628	1223.16	1.53288	1.13998	bd	bd	bd	bd	bd	bd	bd	bd	1.00329	0.434938	1.34027	0.229748	bd	12.4475	5.68111	0.693508	nd	nd	nd
11.3907	18.0705	507.164	0.930001	2060.43	6.94735	1478.88	9.11221	4.35203	0.285263	bd	bd	bd	1.70271	bd	0.862568	bd	bd	bd	1.17957	bd	bd	8.34733	17.4944	0.396515	0.903478	2.70473	nd
11.4258	13.561	910.19	1.00339	1812.64	9.86351	1636.79	1.36686	1.35647	0.385681	bd	5.47814	bd	bd	bd	2.34408	0.566406	3.60535	bd	6.42706	0.549492	bd	12.6965	22.0795	0.438432	0.208283	0.300084	17.4142
11.461	20.5272	805.382	0.73644	2422.03	27.6779	1747.78	0.505591	0.249625	bd	bd	bd	bd	bd	0.472381	0.648129	0.156609	1.33359	0.432153	6.24859	0.612288	bd	11.6307	10.659	0.46042	nd	nd	176.732
11.4962	20.5921	800.648	0.715021	2873.69	27.3382	1296.08	4.17513	1.47999	bd	bd	bd	bd	bd	bd	2.30254	bd	3.14536	bd	3.14876	0.539755	bd	6.30202	14.7915	0.330562	nd	nd	nd
11.5313	16.7791	784.173	0.715103	2857	10.3693	1090.23	bd	bd	bd	3.94361	bd	bd	bd	bd	bd	bd	bd	bd	bd	0.241437	bd	7.47532	4.18504	nd	0	0	nd
11.5665	17.7106	478.899	0.943391	3338.7	16.1754	1945.52	bd	1.22926	bd	bd	bd	bd	bd	bd	bd	bd	2.17455	0.469001	bd	0.247741	bd	21.5218	4.12055	nd	nd	nd	nd
11.6016	30.0079	1774.98	1.22079	4950.98	19.1292	2141.77	0.881954	0.435447	bd	2.15373	bd	bd	bd	bd	bd	0.273189	1.15737	0.249619	1.54611	1.60079	bd	18.4643	8.2982	0.46042	nd	nd	70.0216
11.6368	27.4706	1143.05	1.46946	2370.34	18.7705	1280.16	0.567959	0.280418	bd	bd	bd	bd	bd	bd	1.46344	bd	0.745322	0.323106	2.00128	bd	bd	12.1832	5.38152	0.46042	nd	nd	nd
11.6719	12.7287	564.733	0.96975	3270.96	24.2352	1556.04	2.44402	2.72937	bd	bd	bd	bd	bd	0.188561	bd	0.379472	bd	0.346731	bd	0.36814	bd	19.6931	6.45628	1.04141	nd	nd	63.8658
11.7071	19.3603	1368.42	0.725508	6466.27	24.2727	2878.02	1.68143	4.4534	0.47444	2.73283	bd	bd	bd	bd	1.4346	bd	bd	bd	bd	0.336294	bd	14.1698	11.113	1.17012	3.27723	nd	nd
11.7422	5.23757	1119.9	0.883712	2804.85	8.17946	1589.54	0.880421	0.873727	0.373254	8.66444	bd	bd	6.90832	bd	bd	bd	bd	bd	bd	0.264571	bd	10.9221	17.9647	0.346742	nd	nd	nd
11.7774	10.4443	548.506	0.697488	2146.65	7.10365	1366.64	0.62535	1.86487	0.265117	bd	bd	bd	bd	bd	bd	bd	bd	bd	2.2035	bd	bd	6.30242	4.95884	1.04195	0.416566	0.199725	nd
11.8126	12.2356	575.856	0.577569	2312.47	11.5542	1714.53	0.933785	0.926685	0.263481	1.51768	bd	bd	bd	0.580669	bd	0.386946	bd	0.175901	bd	bd	0.184892	11.7258	4.78515	0.438432	1.22795	nd	29.86
11.8477	10.0944	362.759	0.557077	1994.69	8.73625	907.673	0.74765	0.245684	bd	bd	bd	bd	bd	bd	0.637895	0.154136	0.653001	bd	bd	0.149534	bd	7.71638	2.5879	0.306438	nd	nd	56.6787
11.8829	15.8441	744.954	0.776477	4012.43	26.3823	2042.26	2.56232	3.04737	0.433224	bd	bd	bd	bd	bd	2.63304	bd	1.34099	0.289221	bd	0.307079	bd	54.9483	10.6132	0.665864	0.416566	0.500802	nd
11.918	23.1324	1604.57	1.50013	3359.15	19.2264	1859.65	5.33464	1.51206	0.97296	1.85575	bd	0.709146	bd	0.710014	1.95809	bd	0.997242	bd	6.71426	0.228363	bd	25.9292	20.9925	0.153853	0.126935	0.732972	nd
11.9532	8.96776	564.514	0.792209	1842.62	8.66143	1390.14	1.15964	1.15083	0.492862	1.41241	bd	0.53973	1.4636	bd	bd	0.360105	1.52559	bd	6.12415	0.173807	bd	15.9959	14.4027	0.3462	0.235619	0.443544	24.0525
11.9883	16.5535	416.35	0.513719	1674.97	10.574	724.985	0.855279	0.423335	bd	bd	bd	bd	bd	bd	bd	bd	bd	bd	1.5031	0.128189	bd	8.04834	2.90991	0.461573	nd	nd	nd
12.0235	9.11694	920.628	0.963717	3052.43	12.1722	1598.95	0.317007	0.950082	0.542969	bd	5.76494	bd	bd	bd	0.816821	0.396715	bd	bd	bd	0.191477	bd	11.3621	8.98001	0.36096	0.103623	0.0494355	30.6826
12.0587	18.9933	537.72	0.497546	1374.16	14.0872	913.721	0.649491	0.644553	bd	bd	bd	bd	1.64354	bd	0.832598	0.201183	bd	0.369488	2.28856	0.195175	bd	9.90348	6.8246	0.925443	nd	nd	70.0216
12.0938	15.0655	525.264	0.499057	2412.09	9.16987	1050.51	bd	0.929927	bd	bd	bd	bd	1.18267	bd	0.599124	0.144768	bd	bd	0.81931	0.282294	bd	7.0054	3.95809	nd	nd	nd	63.3419
12.129	19.4374	1281.03	0.745308	3260.13	10.1817	1483.65	0.426509	1.70576	bd	bd	2.56831	bd	4.44806	bd	bd	bd	3.39748	0.242636	bd	bd	bd	11.2987	12.7888	3.72954	nd	nd	nd
12.1641	8.48406	589.759	0.624197	2323.29	7.77971	1334.5	bd	1.24861	0.355012	bd	bd	bd	bd	bd	bd	bd	bd	bd	bd	0.251641	bd	9.5212	1.85526	0.833131	0.208283	0	nd
12.1993	8.62491	625.494	0.635512	1391.14	17.3156	1223.95	0.327123	0.324636	bd	bd	bd	bd	bd	bd	bd	bd	bd	bd	3.48103	0.596714	bd	41.3085	4.72951	0.925443	nd	nd	nd
12.2344	14.7926	572.251	0.524065	1649.02	7.07369	1360.78	2.61618	bd	0.276594	bd	bd	bd	bd	0.609567	bd	bd	1.72088	0.184654	bd	0.196056	bd	15.3445	5.60393	0	0	0.800886	nd
12.2696	13.5623	335.567	0.649793	2064.89	13.6359	1379.04	0.733467	0.362134	bd	bd	bd	bd	bd	bd	bd	0.456662	2.90679	1.04627	1.2858	bd	bd	38.1127	6.79112	0.46042	nd	nd	29.86
12.3048	12.4305	317.348	0.560369	2280.81	12.5072	772.033	0.971306	1.2055	0.205381	bd	bd	bd	bd	bd	0.621025	0.15006	2.562	0.552565	bd	bd	bd	22.1669	6.26784	0.631615	0.347598	0.400443	83.3481
12.3399	16.3093	454.261	0.525653	2475.72	11.4687	2005.57	0.854378	0.421832	bd	2.08639	bd	bd	bd	bd	bd	0.264648	2.25358	bd	6.03599	bd	bd	26.9421	11.9168	0.46042	nd	nd	43.3357
12.3751	14.5646	568.465	0.526127	845.918	3.30576	440.322	0.304898	2.42816	bd	bd	bd	bd	bd	bd	bd	bd	0.400111	0.0862949	0.5345	0.0916231	bd	4.41231	3.84559	7.42657	nd	nd	nd
12.4102	11.8093	1363.75	1.32377	3147.3	14.1599	1645.53	0.76165	2.65115	bd	bd	bd	bd	14.0543	bd	2.94866	bd	bd	0.433294	1.33521	0.228879	bd	29.3358	22.4132	3.24596	nd	nd	nd
12.4454	36.7768	2380.97	0.994065	2207.6	13.1387	2225.79	0.508909	0.251264	bd	bd	bd	bd	bd	bd	1.31129	0.157637	bd	0.144036	bd	bd	bd	18.8108	2.37313	0.46042	nd	nd	83.3481
12.4805	15.4078	908.024	1.02796	1511.4	10.8127	1422.48	0.48702	1.93808	bd	bd	bd	bd	bd	bd	bd	bd	bd	0.41628	1.71608	0.146352	bd	16.7434	4.70381	3.71098	nd	nd	nd
12.5157	17.0568	1466.82	1.44566	1844.64	5.17602	1573.59	0.249409	0.997477	0.212531	bd	bd	bd	bd	bd	0.642644	0.468957	bd	bd	bd	0.3028	0.149138	10.2357	2.87382	0.856455	0.27794	0.0993654	11.0373
12.5508	10.0874	572.788	0.424676	2164.55	5.06824	896.587	2.73582	bd	bd	bd	bd	0.509078	bd	bd	bd	bd	bd	bd	0.956349	0.163936	bd	10.1515	4.36518	0	nd	nd	nd
12.586	14.141	1358.01	0.650113	2110.94	5.95963	801.87	0.302313	1.20906	0.257613	5.98003	bd	bd	bd	bd	bd	bd	0.797407	0.519388	bd	0.920312	bd	18.0622	9.98613	0.856455	nd	nd	nd
12.6212	30.9074	737.988	0.778049	2537.41	9.04753	956.819	1.99713	bd	bd	bd	bd	bd	bd	bd	1.02102	bd	bd	bd	bd	0.239344	bd	42.4176	3.25749	0	nd	nd	nd
12.6563	19.701	553.524	0.563103	3506.21	15.014	1321.04	1.97072	0.779967	1.00626	bd	2.35458	bd	bd	bd	bd	0.24345	bd	bd	1.37779	bd	bd	31.0833	7.73278	0.122612	0.0459024	0.165828	61.6719
12.6915	25.0747	1332.54	0.988606	2624.28	17.0143	1579.58	bd	1.22825	bd	bd	bd	bd	bd	bd	bd	bd	2.17277	bd	1.44406	bd	bd	73.2766	4.84507	nd	nd	nd	nd
12.7266	24.7261	794.899	0.639566	2685.25	13.161	1301.2	2.55508	0.632339	bd	bd	bd	bd	bd	bd	0.816821	0.197371	0.836164	0.362487	4.50157	0.384868	bd	40.3609	10.2867	0.230787	nd	nd	66.6817
12.7618	35.7348	812.269	1.27185	3508.88	22.8925	758.757	0.367574	bd	bd	1.80421	bd	0.68945	1.8696	1.15201	bd	0.922283	bd	0.631509	3.91149	bd	bd	58.4586	11.3481	0	0	nd	24.8216
12.7969	32.0666	754.041	0.650328	3664.02	25.2156	1930.61	bd	0.807611	bd	1.98729	2.43804	bd	bd	bd	bd	bd	5.38238	bd	bd	1.23253	bd	50.7055	11.8479	nd	nd	0	nd
12.8321	22.8407	750.727	2.50786	3532.69	19.7603	1293.95	0.373308	0.37047	bd	bd	bd	bd	1.89877	bd	bd	bd	1.97918	0.212371	1.3154	0.453222	bd	36.4666	6.60272	0.925443	nd	nd	nd
12.8673	20.1459	1514.59	1.07302	2521.81	16.089	1103.1	0.322917	0.967794	bd	bd	bd	bd	1.64246	bd	1.67242	bd	3.43256	bd	4.58549	0.195046	bd	27.8525	12.8187	2.79484	nd	nd	nd
12.9024	12.2837	650.211	0.60485	2681.07	8.27052	2389.66	0.379506	bd	bd	bd	2.28527	bd	1.93029	bd	bd	0.713576	3.02307	bd	6.73968	bd	bd	12.2218	15.0714	0	nd	nd	11.5902
12.9376	13.6111	1290.8	1.13792	2331.36	9.16039	1724.2	bd	0.312821	0.268609	bd	bd	bd	3.28741	bd	bd	0.196257	bd	0.360441	bd	bd	bd	15.2296	4.42553	0.275871	0.0689678	0	46.6756
12.9727	14.016	1953.48	0.918583	1942.44	5.77317	706.533	bd	1.11255	bd	bd	bd	bd	bd	bd	bd	bd	bd	bd	bd	bd	bd	11.7061	1.11255	nd	nd	nd	nd
13.0079	18.4894	900.644	0.766486	1949.76	9.9945	1157.06	1.29387	141.142	bd	bd	bd	bd	bd	bd	bd	0.199894	bd	bd	bd	bd	bd	21.1836	142.636	101.725	nd	nd	49.9989
13.043	12.3266	549.177	1.25153	1608.08	5.17232	1582.88	bd	4.04962	0.265441	bd	bd	bd	bd	bd	bd	0.193942	bd	0.35619	1.09761	0.188151	0.562526	15.212	6.15096	3.61391	0.903478	0	26.6694
13.0782	14.1867	733.829	0.752679	1284.77	5.6026	826.715	0.776395	bd	0.440334	bd	bd	bd	bd	bd	0.662421	bd	2.04788	bd	2.73572	0.155283	bd	10.9521	6.81804	0	0	0.149295	nd
13.1134	7.96396	719.209	0.86884	2581.39	7.17161	1081.06	bd	0.530198	0.912792	bd	bd	bd	1.35195	bd	bd	0.16549	1.40921	0.303934	1.88253	bd	bd	18.5058	6.5561	0.137593	0.0343983	0	43.3357
13.1485	17.6895	1489.57	0.895809	2479.91	12.4601	1356.31	0.342986	1.37173	0.292272	bd	bd	bd	1.74454	bd	0.883761	0.213546	0.904689	bd	bd	0.207169	bd	59.1849	5.96069	0.856455	0.27794	0.0993654	58.3486
13.1837	26.6971	403.452	0.618425	1806.92	5.44621	1013.29	1.25954	0.248008	bd	bd	bd	bd	bd	bd	bd	0.155595	0.659179	0.429354	2.65936	1.06419	bd	39.6151	6.47522	0.18362	nd	nd	35.0025
13.2188	27.2648	366.05	0.621728	2938.28	26.6449	1679.83	0.4208	0.4176	bd	4.15157	bd	bd	2.14032	bd	bd	bd	3.35201	bd	2.98031	1.79189	bd	43.7312	15.2545	0.925443	nd	nd	nd
13.254	42.0364	1270.03	1.85562	3027.37	13.8733	1003.32	0.926414	0.457398	bd	bd	bd	bd	bd	0.576086	bd	bd	bd	bd	bd	0.278392	bd	42.1501	2.23829	0.46042	nd	nd	nd
13.2891	13.4172	266.941	0.399601	1712.54	8.64818	853.429	0.219291	0.217623	0.3756	bd	bd	bd	3.45858	bd	bd	0.550223	0.578419	0.124752	bd	0.266234	bd	18.1169	5.79072	0.119523	0.0343123	0.0494355	15.7176
13.3243	11.3973	496.562	0.617691	2559.66	6.46133	1070.43	1.65193	0.653795	0.2793	bd	bd	bd	bd	bd	bd	0.410176	bd	bd	3.48784	0.397928	bd	22.8198	6.88097	0.221587	0.138625	0.500802	15.7526
13.3594	12.8556	389.053	0.816082	4055.58	7.70103	2071.53	bd	bd	bd	bd	bd	bd	4.33457	0.170903	bd	bd	0.72492	bd	0.968406	0.836654	bd	15.7067	7.03545	nd	nd	nd	nd
13.3946	13.7414	612.208	0.549116	2654.32	10.0913	2073.45	1.0487	1.38879	bd	3.42596	bd	bd	3.6215	0.215937	0.894753	bd	bd	bd	2.45941	0.633431	bd	23.4539	13.6885	1.23495	nd	nd	nd
13.4298	12.0085	256.191	0.984728	2105	5.80577	1758.52	1.48433	0.587462	bd	bd	bd	bd	bd	0.183139	0.758851	bd	bd	bd	bd	bd	bd	18.2073	3.01378	0.369076	nd	nd	nd
13.4649	15.7374	702.726	1.09342	2185.35	8.0856	933.914	0.410158	1.64037	bd	bd	bd	bd	2.0862	bd	bd	bd	bd	bd	2.90494	0.247741	bd	30.2615	7.2894	3.72954	nd	nd	nd
13.5001	17.1536	633.333	0.938589	1795.26	6.69278	1154.28	bd	0.840243	bd	bd	1.68823	bd	bd	bd	bd	bd	bd	bd	2.98338	bd	bd	40.3601	5.51186	nd	nd	nd	nd
13.5352	15.2193	904.898	0.841466	2757.54	8.49822	1173.27	1.23666	2.04814	0.348943	4.04001	bd	bd	bd	bd	1.05512	bd	bd	bd	2.90022	0.247339	0.244862	53.6253	11.8764	0.731688	nd	nd	nd
13.5704	13.643	782.663	0.631408	1892.97	8.76915	2132.02	0.325011	bd	bd	bd	bd	0.609614	3.38954	bd	0.837444	0.202354	bd	0.558383	bd	0.196311	bd	48.3087	6.11865	0	nd	nd	43.3357
13.6055	12.7664	310.679	0.589892	1373.62	3.58826	1698.8	0.266084	1.06417	0.913765	2.62516	1.60228	bd	bd	bd	0.68561	0.332989	bd	bd	bd	bd	bd	32.079	7.49006	0.256871	0.117725	0.055063	10.7759
13.6407	12.6903	653.03	0.623737	2910.94	4.39114	3093.63	0.302313	2.1151	0.257613	bd	bd	bd	bd	bd	bd	bd	0.797407	0.345685	bd	0.367029	bd	19.1618	4.18515	1.49826	0.486223	0.0993654	nd
13.6759	11.9764	678.504	0.78986	1974.3	4.43878	1827.41	1.19802	1.90131	0.202555	bd	bd	0.445853	bd	bd	bd	bd	0.626984	0.135226	1.68352	0.288587	bd	20.5025	6.48206	0.888554	0.555881	0.500802	nd
13.711	8.80954	229.751	0.399429	1772.72	6.14888	738.497	0.71583	6.87805	bd	bd	bd	bd	1.20561	bd	bd	bd	bd	bd	bd	0.143169	bd	46.819	8.94266	8.96025	nd	nd	nd
13.7462	17.4843	1185.85	1.20876	2679.03	8.8718	2403.92	bd	1.00297	bd	bd	bd	bd	bd	bd	1.29559	bd	1.32627	0.574952	1.77173	0.917196	bd	84.9356	6.8887	nd	nd	nd	nd
13.7813	15.8158	334.64	2.14667	2641.21	9.51793	1930.36	0.576078	0.571698	bd	bd	bd	bd	bd	0.178224	bd	0.178443	0.755976	0.984804	1.00989	0.173114	bd	97.4798	4.42823	0.925443	nd	nd	53.3388
13.8165	28.2687	399.921	0.693621	902.741	8.98038	905.203	4.84491	bd	0.618461	bd	bd	bd	bd	bd	1.24466	0.149627	1.91436	bd	0.846807	0.731599	bd	48.7199	10.3504	0	0	0.663314	60.0185
13.8516	16.7957	373.895	0.631658	2237.3	11.2402	1269.38	0.530891	1.58318	0.225071	bd	bd	bd	1.34342	0.330131	bd	bd	bd	bd	2.81064	0.159535	bd	28.6844	6.98288	1.04195	0.416566	0.199725	nd
13.8868	9.37385	321.678	0.430978	1584.66	4.31062	1415.91	bd	2.68877	0.418449	bd	bd	bd	1.24263	bd	1.26529	bd	bd	bd	bd	bd	bd	16.8822	5.61513	1.5221	0.380524	0	nd
13.922	6.43284	666.316	0.679383	2229.01	2.38691	1372.72	0.513845	0.2537	bd	bd	bd	bd	1.30029	bd	bd	bd	bd	bd	bd	0.154413	bd	15.8046	2.22225	0.46042	nd	nd	nd
13.9571	3.79985	551.894	0.380237	1382.45	1.77304	889.633	bd	15.1555	bd	bd	bd	bd	bd	bd	bd	bd	0.644405	bd	bd	bd	bd	4.31464	15.7999	nd	nd	nd	nd
13.9923	2.08998	297.999	0.447869	2622.33	1.51729	1552.01	1.47393	bd	bd	1.43544	bd	bd	1.48747	bd	0.753535	bd	0.771379	bd	bd	bd	bd	16.8654	5.92176	0	0	nd	nd
14.0274	12.1615	584.851	0.759485	2589.33	1.50291	1718.38	1.09406	0.359517	0.308705	bd	bd	bd	bd	bd	bd	0.225553	bd	bd	bd	bd	bd	37.2717	1.98784	0.145176	0.0689678	0.300084	6.66321
14.0626	9.66796	586.76	1.55941	1642.38	2.30686	1068.14	0.558843	bd	bd	bd	bd	bd	1.41416	0.347513	0.716394	bd	bd	0.158169	bd	bd	bd	32.6527	3.19508	0	nd	nd	nd
14.0977	17.9268	585.491	0.443788	2538.48	5.51434	2407.43	bd	0.662442	bd	1.63008	bd	bd	bd	bd	bd	bd	0.87597	bd	bd	bd	bd	26.2269	3.16849	nd	nd	0	nd
14.1329	17.3217	538.048	0.496859	2088.09	5.12559	2045.68	bd	1.90106	bd	1.86561	bd	bd	bd	bd	bd	0.236643	3.02768	bd	1.33927	0.229576	bd	24.0912	8.59984	nd	nd	0	21.6596
14.168	16.9595	2761.95	1.65786	2639.3	13.0991	2022.88	0.252426	2.77812	0.215102	1.23901	1.52003	bd	bd	0.15697	bd	0.474629	0.665819	bd	2.68615	0.614449	bd	8.65463	10.6027	2.35685	4.50925	nd	27.5987
14.2032	15.3492	1122.2	1.54733	2660.75	5.81064	3235.91	2.41625	2.79884	0.34089	1.96357	bd	bd	61.7942	bd	bd	bd	1.05518	0.457433	bd	0.24163	0.239211	18.9114	71.068	0.69448	2.86656	nd	nd
14.2384	21.96	608.319	0.415316	2549.43	4.59472	1023.21	bd	2.65709	bd	1.44896	bd	bd	bd	bd	bd	0.183793	bd	bd	bd	bd	bd	25.1546	4.28984	nd	nd	0	24.9995
14.2735	6.68633	499.793	0.413742	2194.87	1.25833	1296.24	0.732453	2.66925	bd	bd	bd	bd	1.23361	bd	bd	bd	bd	bd	0.854599	0.146494	bd	4.66067	5.63641	3.3984	nd	nd	nd
14.3087	9.47884	464.67	0.684002	1862	5.46983	1828.05	bd	bd	0.224595	5.21359	bd	bd	1.34059	bd	bd	0.164099	bd	bd	bd	0.319988	bd	9.85813	7.26286	0	0	0	33.3326
14.3438	17.8206	520.352	0.61889	2685.62	5.50459	1570.47	0.80103	1.85574	bd	bd	bd	bd	bd	0.164939	bd	bd	1.40624	0.303295	bd	bd	bd	7.44057	4.53124	2.16039	nd	nd	nd
14.379	19.7469	308.578	0.279158	2302.79	4.19405	2031.62	0.872009	5.48742	bd	bd	bd	bd	bd	bd	bd	bd	bd	bd	bd	bd	bd	18.1515	6.35943	5.86829	nd	nd	nd
14.4141	18.9068	468.154	0.528433	2336.42	6.09169	1930.29	bd	3.09116	bd	bd	bd	bd	bd	bd	0.796222	bd	0.815077	bd	2.18858	0.186648	bd	8.66844	7.07769	nd	nd	nd	nd
14.4493	13.5667	421.079	0.485084	1756.46	2.17272	1192.54	bd	bd	bd	bd	bd	bd	bd	0.130206	bd	bd	0.552296	bd	bd	0.126473	bd	6.85215	0.808975	nd	nd	nd	nd
14.4845	11.3836	613.927	0.527815	1723.46	7.51862	1381.94	0.50207	0.247887	bd	bd	bd	bd	bd	bd	bd	bd	bd	bd	0.880152	bd	0.149364	16.0923	1.63011	0.46042	nd	nd	nd
14.5196	14.4245	478.715	0.401098	1489.93	5.41507	1240.76	0.455939	0.22511	bd	bd	bd	bd	bd	bd	bd	0.283871	1.80692	bd	0.799282	0.137012	bd	50.7057	3.70814	0.46042	nd	nd	19.0758
14.5548	23.1096	325.888	0.447159	2248.85	20.2792	1624.61	bd	72.9254	0.23784	bd	bd	bd	bd	0.173563	1.44554	0.700317	1.47977	0.158783	1.97679	0.849676	bd	63.9886	79.9477	72.6314	18.1578	0	28.9571
14.5899	37.7161	625.572	0.772961	1579.35	10.4603	1643.67	1.49397	bd	bd	bd	bd	bd	bd	bd	bd	bd	1.57155	bd	2.0994	0.902378	bd	37.2774	6.0673	0	nd	nd	nd
14.6251	23.4319	384.162	0.645411	1665.55	13.9496	970.992	8.43634	1.01412	0.216078	bd	bd	bd	bd	bd	bd	0.157876	bd	bd	0.893492	0.462547	bd	53.5157	11.1805	0.101831	0.27794	3.30589	88.3579
14.6602	31.905	310.348	0.481042	1943.85	12.9669	1786.91	bd	2.39248	bd	bd	bd	1.0021	bd	0.165287	bd	0.332634	0.701099	0.151211	0.936583	bd	bd	38.8164	5.6814	nd	nd	nd	38.9825
14.6954	25.0875	1298.48	0.390548	2005.85	19.793	800.382	bd	bd	1.05384	bd	bd	bd	bd	bd	bd	0.383073	bd	bd	4.35766	0.371634	bd	21.4153	6.16621	0	0	0	51.6688
14.7306	10.6747	1237.11	0.716355	2656.49	4.68176	1395.77	0.410095	bd	bd	2.01292	bd	bd	bd	bd	1.05668	0.255328	bd	bd	bd	0.247704	0.245224	109.809	3.98272	0	0	nd	18.3362
14.7657	15.2854	673.872	1.33686	3999.27	13.7646	1654.69	0.401901	2.81186	0.342475	bd	bd	bd	4.27319	bd	1.03556	bd	bd	0.228637	2.84646	0.242754	bd	36.5452	12.1828	1.49826	0.486223	0.0993654	nd
14.8009	20.8212	602.551	0.672927	2963.47	9.34688	1319.98	0.58401	0.870796	bd	bd	bd	bd	bd	0.180678	0.748656	0.729026	bd	bd	2.05783	bd	0.173741	40.9206	5.171	1.39047	nd	nd	12.8211
14.836	9.36972	532.325	0.616744	2921.61	6.82236	1880.08	0.262991	2.3672	bd	bd	bd	bd	bd	bd	bd	0.494496	0.693688	bd	bd	0.158851	bd	22.8206	3.97722	8.39377	nd	nd	13.7966
14.8712	6.19076	437.547	0.392378	1510.07	1.17945	1177.96	1.83228	0.45346	bd	bd	bd	bd	bd	0.141364	bd	0.28449	bd	bd	bd	bd	bd	35.6812	2.7116	0.230787	nd	nd	4.14585
14.9063	12.6459	508.095	0.65817	1631.26	3.1045	1785.4	1.6758	0.996514	0.855674	1.63205	bd	bd	bd	0.206763	0.85674	bd	1.76283	bd	bd	0.403678	bd	44.9269	8.39004	0.184223	0.0951229	0.261813	nd
14.9415	13.1487	407.964	0.787329	1937.16	6.68821	1601.8	0.616868	0.304566	bd	bd	bd	bd	bd	bd	0.790777	bd	bd	bd	1.0814	0.185372	bd	56.9485	2.97898	0.46042	nd	nd	nd
14.9415	6.6368	693.244	0.750557	1693.67	3.43837	1145.55	2.05506	6.88751	0.436712	bd	bd	bd	bd	bd	bd	0.31908	bd	bd	bd	0.465097	bd	41.2122	10.1635	1.70174	0.933982	0.398451	10.7759
14.9766	7.9195	424.032	2.26119	2963.3	9.92996	1241.43	bd	0.636289	bd	1.56572	3.8609	bd	bd	bd	bd	bd	bd	bd	bd	bd	bd	48.5736	6.06291	nd	nd	0	nd
15.0118	15.1504	903.068	0.493996	2841.72	5.07783	1367.7	1.64424	1.95549	bd	bd	bd	bd	bd	bd	bd	bd	bd	0.185593	bd	0.197052	bd	43.0622	3.98237	1.10906	nd	nd	nd
15.0469	16.8661	1092.94	0.63042	3436	5.37448	1218.45	1.74029	0.688768	bd	bd	bd	bd	bd	bd	bd	bd	0.910781	bd	1.21669	0.629863	bd	36.9626	5.1864	0.369076	nd	nd	nd
15.0821	7.62426	293.67	0.676283	1979.3	2.14198	1332.45	0.229411	bd	bd	bd	bd	bd	bd	bd	bd	bd	1.21628	0.525953	bd	0.418475	0.13718	33.0259	2.39012	0	nd	nd	nd
15.1173	10.4119	431.996	0.600702	1784.41	6.45477	994.022	bd	0.280551	0.2409	bd	bd	0.530254	bd	bd	1.46413	bd	0.745674	bd	bd	bd	bd	43.1952	3.26151	0.275871	0.0689678	0	nd
15.1524	20.2336	894.495	1.84969	3004.85	7.43555	1345.14	bd	1.88654	bd	bd	bd	bd	1.99521	bd	bd	0.709206	0.994887	bd	2.67139	bd	bd	66.067	8.25724	nd	nd	nd	10.4843
15.1876	10.0337	290.424	0.494764	1451.3	5.46335	922.473	11.2547	0.631187	bd	1.03373	bd	bd	1.11405	bd	bd	0.395992	bd	bd	bd	0.127208	bd	29.2225	14.5568	0.0522986	nd	nd	13.7966
15.2227	7.93959	425.108	0.571907	1965.58	11.2851	2638.94	bd	0.317365	0.272511	bd	bd	bd	5.10879	bd	0.824008	0.199107	bd	0.365676	2.26495	0.193162	bd	59.1753	9.54557	0.275871	0.0689678	0	56.6787
15.2579	23.3775	308.379	0.432599	1789.24	10.4054	1148.05	0.503773	0.499942	0.429284	1.23021	bd	bd	2.66485	bd	bd	bd	2.6642	bd	1.77511	0.304286	bd	50.8101	10.0716	0.21252	0.117517	0.221222	nd
15.293	46.2812	596.224	0.747598	2142.24	14.78	1510.62	bd	1.68854	0.828806	3.57755	bd	bd	3.85551	bd	bd	bd	2.56546	0.275969	1.70932	0.734709	bd	57.0886	15.2359	0.482604	0.319411	0	nd
15.3282	27.2394	665.483	0.556701	1686.68	5.84296	1887.79	bd	4.65151	0.419224	bd	bd	bd	bd	bd	bd	bd	bd	bd	3.47564	0.297155	bd	31.1625	8.84352	2.62833	0.657081	0	nd
15.3634	34.7851	652.437	0.732411	2191.27	12.3347	971.597	1.8619	3.16868	0.225049	bd	bd	bd	bd	bd	0.680494	bd	1.40018	bd	5.62073	1.12461	bd	43.9245	14.0816	1.07535	0.833821	0.700526	nd
15.3985	47.6875	446.079	0.379444	3703.84	12.6051	940.897	1.04129	1.54878	bd	bd	bd	bd	1.3668	0.48524	bd	0.323354	0.681538	0.146992	0.910452	0.313697	bd	64.6151	6.81815	1.38702	nd	nd	38.9825
15.4337	37.921	246.943	0.531778	1185.68	6.80747	678.3	3.11162	1.15631	bd	bd	bd	0.361835	2.0511	0.119959	bd	0.120106	1.53667	0.331426	bd	0.35189	bd	31.4821	9.14092	0.346539	nd	nd	56.6787
15.4688	45.6059	317.332	0.433737	2892.51	19.7703	1151.17	0.722355	3.2348	bd	bd	bd	bd	bd	0.223479	bd	bd	2.86275	0.204447	1.26632	bd	bd	56.0335	8.51415	4.176	nd	nd	nd
15.504	30.1186	698.301	0.877904	2390.95	17.9141	1678.11	3.56718	3.09645	0.377137	bd	bd	bd	bd	bd	1.14037	bd	bd	bd	1.55948	0.807316	bd	60.7217	10.5479	0.571581	0.486223	0.800886	nd
15.5391	21.3955	454.501	0.503619	1988.25	5.18981	919.081	bd	37.6765	bd	1.2922	bd	bd	bd	0.163709	0.678341	bd	bd	bd	1.86456	bd	bd	30.2334	41.6753	nd	nd	0	nd
15.5743	20.9136	901.815	0.943315	2584.27	9.283	1047.71	0.719269	0.355124	0.304933	bd	bd	bd	bd	bd	bd	0.222797	0.943882	0.203574	bd	0.216144	bd	75.336	2.96572	0.172509	0.0689678	0.199725	41.6658
15.6095	17.5256	517.619	0.796815	1763.17	6.52829	1420.86	bd	2.09697	0.223399	bd	bd	bd	bd	0.163025	bd	bd	bd	0.149141	0.923763	0.478217	bd	36.5131	4.03451	2.22352	0.555881	0	nd
15.6446	12.3362	580.568	1.10567	3159.23	7.54585	996.419	0.346254	bd	bd	bd	bd	bd	bd	0.432785	bd	bd	0.913308	0.19698	1.22007	0.420376	bd	62.99	3.52977	0	nd	nd	nd
15.6798	22.7446	801.208	1.11188	4273.03	5.0504	1904.49	0.815648	0.40271	bd	bd	bd	bd	bd	bd	bd	bd	bd	bd	bd	0.987777	bd	62.6368	2.20613	0.46042	nd	nd	nd
15.7149	11.7782	472.789	0.672883	2150.78	6.30427	1781.3	4.51233	bd	bd	1.56969	bd	bd	bd	bd	bd	bd	bd	0.365676	bd	0.193162	bd	40.7161	6.64086	0	0	nd	nd
15.7501	14.126	955.901	1.37261	3207.31	5.28011	1617.6	0.339233	0.676674	2.03797	bd	bd	bd	1.79447	bd	bd	bd	bd	bd	bd	0.204902	bd	20.9723	5.05324	0.0754619	0.0196632	0.0140944	nd
15.7852	16.2535	476.451	0.372779	1767.19	3.08085	1087.38	0.247544	0.990015	bd	2.44224	bd	bd	bd	bd	bd	bd	0.652941	bd	bd	bd	bd	12.7315	4.33274	3.72954	nd	nd	nd
15.8204	8.3321	543.424	0.550981	1450.37	4.12603	1083.48	0.305963	0.610309	bd	bd	bd	bd	bd	bd	bd	bd	bd	0.174059	bd	bd	bd	26.0718	1.09033	1.86014	nd	nd	nd
15.8555	16.2714	543.584	1.39789	1911.61	9.16861	1204.99	1.33422	1.76689	0.37647	bd	bd	bd	2.337	bd	bd	0.552879	bd	0.505177	1.55672	1.34493	bd	48.4395	9.77428	0.58506	0.27794	0.300084	16.5834
15.8907	26.585	1477.25	1.54193	2776.44	6.93749	1511.42	bd	bd	bd	bd	bd	bd	bd	bd	bd	bd	bd	bd	6.32925	0.269218	bd	80.1562	6.59847	nd	nd	nd	nd
15.9259	20.1834	396.499	0.443967	1892.39	5.56585	865.798	0.539069	bd	bd	bd	bd	bd	bd	bd	bd	bd	0.707409	0.614866	bd	bd	0.160371	62.044	1.86134	0	nd	nd	nd
15.961	12.4282	355.747	0.459693	1799.86	8.05538	967.814	bd	0.802063	bd	bd	bd	bd	bd	bd	bd	0.166621	0.705893	bd	bd	0.161645	bd	47.7114	1.83622	nd	nd	nd	48.3455
15.9962	30.1293	400.403	0.579386	2705.58	10.8707	1675.03	bd	0.385002	bd	bd	bd	bd	bd	0.241246	0.999622	bd	1.02329	0.220701	2.74766	0.471	0.466284	97.0162	6.08853	nd	nd	nd	nd
16.0313	29.4846	470.552	0.949594	2899.29	6.59731	669.564	0.264934	0.794018	bd	bd	bd	bd	7.06328	bd	0.682647	0.331549	1.40461	0.150718	bd	bd	bd	37.4505	10.6918	2.79484	nd	nd	19.8984
16.0665	22.1727	337.73	0.764801	2339.14	8.96555	632.543	0.510669	0.506786	0.216498	bd	bd	bd	bd	bd	bd	0.317946	0.670141	bd	3.60776	0.773431	bd	47.0122	6.60323	0.346742	0.138625	0.199725	28.1983
16.1016	22.5937	498.525	0.716255	2167.07	16.5903	1094.01	2.29997	0.977746	bd	3.21863	bd	bd	bd	bd	bd	0.203118	bd	bd	bd	bd	bd	45.4371	6.69946	0.396431	nd	nd	81.6781
16.1368	19.215	430.291	0.738176	2217.57	7.35815	1440.46	1.6472	0.543989	bd	bd	bd	bd	bd	0.340868	bd	bd	bd	bd	bd	bd	bd	43.3723	2.53205	0.30797	nd	nd	nd
16.172	22.7732	844.67	1.075	4945.19	10.7323	1652.63	0.39777	2.38426	bd	bd	bd	bd	2.10411	bd	bd	bd	bd	bd	bd	bd	bd	89.9505	4.88614	5.58968	nd	nd	nd
16.2071	23.8285	677.166	1.32386	2041.91	12.0951	1687.55	0.416202	0.830205	bd	bd	2.50624	bd	bd	bd	bd	0.25913	1.09781	0.475913	1.46654	0.505298	bd	66.1923	7.55734	1.86014	nd	nd	46.6756
16.2423	32.9505	615.057	1.20648	2167.68	9.72759	2346.99	bd	1.56123	0.89224	bd	bd	bd	bd	bd	bd	bd	bd	bd	bd	0.632439	bd	98.8318	3.08591	0.414493	0.103623	0	nd
16.2774	17.3585	553.574	0.87236	1838.66	1.88517	1760.99	bd	0.908683	bd	bd	bd	bd	1.60383	bd	0.781229	0.188771	bd	0.172484	2.14737	bd	bd	65.0926	5.80236	nd	nd	nd	9.98655
16.3126	32.588	551.254	0.726421	3216.7	9.42666	2024.87	0.34938	0.696915	bd	bd	bd	bd	bd	bd	bd	0.217527	5.56619	0.60025	bd	0.211031	bd	70.1016	7.64129	1.86014	nd	nd	43.3357
16.3477	48.5535	557.142	0.696395	2976.69	13.7952	1264.07	1.3391	6.98094	bd	bd	bd	bd	bd	bd	0.856181	bd	1.76168	bd	bd	0.403414	bd	79.2911	11.3413	4.86145	nd	nd	nd
16.3829	48.3901	1026.36	0.787856	2616.23	13.0842	1689.09	0.745264	0.367959	0.315954	3.65806	bd	bd	bd	bd	bd	bd	bd	0.210932	3.94558	0.223955	bd	45.4725	9.46771	0.172509	nd	nd	nd
16.4181	21.8558	312.439	0.440404	1749.89	8.43287	841.998	bd	bd	bd	1.24641	bd	bd	2.69993	bd	bd	0.1581	bd	bd	bd	0.463204	0.458567	63.5016	4.56764	nd	0	0	53.3388
16.4532	32.6524	595.236	0.586033	2449.49	8.56307	1843.35	7.03933	2.22047	bd	bd	bd	bd	bd	bd	bd	0.197599	0.837129	0.18055	1.1183	0.578927	bd	63.8446	12.1723	0.294156	nd	nd	43.3357
16.4884	31.9281	301.008	0.385678	1483.58	5.84016	1034.82	0.244642	bd	0.629576	bd	bd	bd	bd	bd	0.630361	bd	bd	1.12174	bd	0.147767	bd	35.2185	2.77409	0	0	0.0329025	nd
16.5235	28.0482	495.432	0.98557	2044.32	6.57601	1557.81	bd	bd	bd	bd	bd	bd	bd	bd	bd	1.16951	bd	bd	1.31325	0.225116	bd	49.0011	2.70788	nd	nd	nd	5.62288
16.5587	39.7559	374.141	0.495184	1811.92	12.2102	1437.58	bd	bd	bd	bd	bd	0.649001	bd	bd	bd	bd	bd	0.196841	bd	0.208995	bd	51.0698	1.05484	nd	nd	nd	nd
16.5938	20.9965	527.291	0.460884	1236.32	6.08837	1278.1	10.4347	4.14008	bd	bd	bd	bd	bd	0.214575	bd	bd	0.910164	bd	bd	0.208423	bd	52.7237	15.9079	0.369994	nd	nd	nd
16.629	18.4346	490.97	0.893023	1515.4	5.70609	950.209	bd	9.97182	bd	bd	bd	bd	bd	0.213695	bd	bd	0.90643	0.392948	bd	0.41721	bd	31.7828	11.9021	nd	nd	nd	nd
16.6641	24.1129	473.693	0.939207	1836.87	5.32023	1323.19	bd	0.639123	bd	1.57269	bd	bd	bd	bd	bd	0.602455	bd	0.366376	3.40957	0.388997	bd	45.959	6.97922	nd	nd	0	8.83092
16.6993	24.2045	414.295	0.588437	2328.21	6.14393	1505.65	0.626442	0.934064	bd	bd	bd	bd	bd	bd	bd	bd	0.822067	0.177301	bd	bd	bd	52.1596	2.55987	1.39047	nd	nd	nd
16.7345	13.8918	379.413	0.400119	881.939	23.9461	1214.77	bd	2.07875	bd	bd	bd	bd	bd	bd	bd	0.129381	bd	bd	0.732229	0.505836	bd	35.8584	3.4462	nd	nd	nd	185.082
16.7696	32.313	484.227	0.754152	2419.51	9.55368	1129.06	bd	bd	bd	bd	bd	bd	bd	bd	bd	0.191078	0.809503	bd	1.0814	0.559822	0.183516	51.3624	2.6418	nd	nd	nd	49.9989
16.8048	32.3323	455.479	0.668842	2334.06	8.86039	1857.1	0.715188	1.77967	0.303203	bd	bd	bd	bd	bd	bd	bd	bd	bd	2.52005	0.866117	bd	63.0648	6.18423	0.869443	0.347598	0.199725	nd
16.8399	24.9359	399.525	1.0529	1924.49	11.1245	1660.95	0.289719	0.577907	bd	20.0653	1.7446	bd	bd	0.362122	bd	0.544751	1.53602	bd	bd	0.528483	bd	62.8027	25.6489	1.86014	nd	nd	20.4212
16.8751	24.1726	487.844	0.878396	2605.19	3.494	1061.98	bd	bd	bd	bd	bd	bd	1.18745	bd	bd	0.280924	bd	0.127704	4.77755	0.546426	bd	80.0899	6.92006	nd	nd	nd	12.4375
16.9102	48.4535	529.412	1.31035	1519.78	7.43162	2043.98	0.358097	bd	bd	1.75769	bd	bd	1.89425	bd	0.922695	bd	1.89854	1.02673	1.2618	1.09013	0.21413	100.358	10.2099	0	0	nd	nd
16.9454	32.9296	461.515	0.758357	2259.78	13.2482	1643.97	0.283658	65.5897	bd	1.39231	bd	bd	bd	bd	0.730891	bd	bd	0.487336	0.999503	0.34438	bd	67.6879	69.8278	215.628	nd	nd	nd
16.9806	31.5878	836.222	1.33125	2778.49	19.7247	2466.8	bd	2.89042	0.352043	bd	bd	bd	bd	bd	1.0645	bd	1.0897	bd	2.92598	0.501568	bd	63.339	8.82421	1.94489	0.486223	0	nd
17.0157	35.9039	1881.71	3.14931	2116.02	11.0439	2483.42	0.763862	0.758054	bd	1.86535	bd	bd	bd	bd	bd	bd	1.0024	bd	2.69156	0.925063	bd	39.6921	8.00629	0.925443	nd	nd	nd
17.0509	15.1636	509.063	0.573151	1632.14	5.9696	1182.16	bd	0.478187	bd	2.36512	1.44356	0.903796	bd	bd	bd	0.149256	0.632323	bd	bd	0.291045	bd	22.421	6.26329	nd	nd	0	39.9958
17.086	12.3536	244.043	0.315078	1129.94	4.25367	996.491	0.215776	1.72593	bd	1.05912	bd	bd	bd	bd	1.67906	0.27003	bd	bd	bd	0.525236	bd	27.4723	5.47515	7.45907	nd	nd	15.7526
17.1212	26.5211	730.819	0.679634	1566.24	3.83912	1355.09	0.336285	bd	bd	bd	bd	bd	bd	bd	0.866494	0.209373	bd	bd	2.38173	0.613425	bd	75.1716	4.40731	0	nd	nd	18.3362
17.1563	13.7473	416.952	0.746916	2762.2	6.91441	1321.49	0.256268	0.511183	bd	bd	bd	bd	bd	bd	bd	bd	bd	bd	bd	0.15479	bd	36.6255	0.922241	1.86014	nd	nd	nd
17.1915	9.21559	350.904	0.269093	1632.58	2.60465	625.848	0.843403	0.20769	bd	2.06475	bd	bd	1.10705	bd	bd	bd	1.10955	0.239306	bd	bd	bd	25.8842	5.57175	0.229639	nd	nd	nd
17.2267	16.5644	2361.24	1.55826	3594.53	6.86865	1209.36	bd	0.991929	bd	1.62454	bd	bd	3.51902	bd	bd	bd	0.872993	bd	bd	bd	bd	53.152	7.00848	nd	nd	0	nd
17.2618	11.4875	1419.66	1.16622	2350.49	2.93315	2053.73	1.22056	0.806183	bd	bd	bd	bd	bd	bd	bd	0.759929	1.06604	0.229921	bd	0.244118	bd	53.5579	4.32675	0.615941	nd	nd	3.85977
17.297	21.3104	2400.86	2.15465	2671.37	6.94711	2354.82	0.962714	0.635875	bd	1.5647	bd	bd	bd	bd	bd	bd	0.840839	bd	bd	0.192547	bd	59.3189	4.19668	0.615941	nd	nd	nd
17.3321	17.2196	943.083	0.735772	1711.04	7.48557	1470.27	0.517747	0.255627	0.662885	bd	bd	bd	bd	bd	4.00882	0.322353	bd	bd	bd	0.312726	bd	45.9226	6.08015	0.0762249	0.022837	0.066134	23.2217
17.3673	24.8292	1080.32	0.537986	2737.11	9.11694	945.999	bd	1.06462	bd	7.8919	bd	bd	bd	bd	1.37866	bd	2.12047	bd	0.937979	0.160787	0.159177	69.0619	13.5544	nd	nd	0	nd
17.4024	30.1386	479.954	0.52618	2375.04	26.1489	1296.84	bd	0.570982	bd	2.82409	bd	bd	bd	bd	0.737563	0.358221	bd	0.327314	1.00863	0.172897	bd	41.5044	5.99969	nd	nd	0	72.9965
17.4376	10.9195	687.536	0.563616	1572.45	7.79838	1114.49	0.278307	0.555143	bd	bd	bd	bd	1.47218	bd	0.717103	bd	0.734084	bd	1.9711	0.168101	bd	34.7096	5.89602	1.86014	nd	nd	nd
17.4727	28.9103	585.072	0.764198	3300.71	12.3318	1916.12	1.3803	0.911689	bd	bd	bd	bd	bd	bd	1.17767	bd	2.42317	0.522624	bd	0.554893	bd	47.9743	6.97034	0.615941	nd	nd	nd
17.5079	18.7506	1185.86	1.11378	1900.14	3.88759	1275.14	1.50985	0.371803	0.319255	bd	bd	bd	bd	bd	bd	0.233261	bd	bd	bd	bd	bd	31.9249	2.43417	0.12532	0.0689678	0.400443	16.6663
17.5431	8.59297	543.99	0.451237	3198.17	3.91143	1735.52	1.1689	36.8641	bd	bd	bd	bd	bd	bd	0.747359	0.362979	bd	bd	bd	bd	bd	33.3095	39.1434	29.4098	nd	nd	10.7759
17.5782	11.5895	399.919	0.542201	2423.29	3.36665	924.069	bd	1.35299	bd	bd	bd	bd	bd	bd	0.697006	bd	bd	0.464743	bd	0.16339	bd	32.6122	2.67813	nd	nd	nd	nd
17.6134	17.2218	483.574	0.467675	2078.8	5.93344	2178.46	bd	0.81599	bd	bd	bd	bd	bd	bd	bd	0.169514	bd	0.311327	0.959362	0.993292	bd	44.4328	3.24949	nd	nd	nd	35.0025
17.6485	12.2825	370.782	0.392241	2129.67	9.26297	1148.39	0.842364	1.67192	bd	1.3691	bd	bd	bd	bd	bd	bd	bd	bd	1.97551	bd	bd	72.8004	5.85889	1.85089	nd	nd	nd
17.6837	13.2763	725.958	0.502182	1932.96	2.8902	1016.98	0.253165	0.25124	bd	bd	1.52448	bd	bd	bd	bd	bd	1.34222	0.289486	bd	bd	bd	25.5208	3.66059	0.925443	nd	nd	nd
17.7188	14.1311	728.882	0.613305	2103.39	8.90705	1121.87	bd	0.951448	bd	bd	bd	bd	bd	bd	bd	bd	1.25813	bd	bd	bd	bd	58.7459	2.20958	nd	nd	nd	nd
17.754	10.6459	428.333	0.445649	3011.66	6.01097	1496.09	1.06095	1.84189	1.35499	bd	bd	bd	bd	0.163709	0.678341	bd	bd	0.149768	0.927641	0.159015	bd	32.5608	6.33631	0.268582	0.0805005	0.0662985	nd
17.7892	12.2531	949.75	1.20429	1598.54	6.64438	1331.3	1.43393	6.76205	bd	5.27439	bd	bd	bd	0.221262	bd	bd	0.938527	bd	1.25376	bd	0.212766	36.9777	15.8839	4.39758	nd	nd	nd
17.8243	12.5209	736.497	0.57849	1868.88	5.45731	2532.46	0.292246	1.46172	0.500559	4.33208	bd	bd	bd	bd	bd	bd	bd	0.166256	1.02977	0.176521	bd	51.6458	7.95915	0.602397	nd	nd	nd
17.8595	15.4121	531.507	0.559707	2968.25	2.79334	1354.43	8.6843	bd	bd	bd	bd	bd	bd	bd	bd	bd	bd	bd	0.94855	bd	bd	45.1927	9.63285	0	nd	nd	nd
17.8946	10.4894	897.186	0.87494	5147.98	5.69759	2247.5	1.27595	0.419288	bd	bd	bd	bd	bd	bd	bd	bd	bd	0.483115	bd	0.255196	bd	82.7942	2.43355	0.306438	nd	nd	nd
17.9298	11.0338	759.854	0.864608	3400.45	5.9832	1355.3	bd	0.639123	bd	bd	bd	bd	bd	bd	bd	bd	bd	bd	bd	0.584464	bd	61.2891	1.22359	nd	nd	nd	nd
17.9649	19.2674	346.471	0.467493	2119.19	5.4797	2178.7	1.47896	0.58534	bd	bd	bd	bd	1.55226	bd	bd	bd	0.774015	bd	bd	bd	bd	51.3996	4.39058	0.369076	nd	nd	nd
18.0001	19.2374	565.818	0.688998	1462.84	2.22974	1400.13	0.358611	34.0937	bd	bd	2.15945	bd	bd	bd	bd	bd	1.90126	0.41006	1.26361	0.435379	bd	71.0208	40.6221	88.6575	nd	nd	nd
18.0353	16.9009	315.474	0.419007	1531.78	6.37847	1193.77	bd	27.0065	bd	bd	bd	bd	8.53684	bd	bd	0.334374	bd	0.152002	1.89238	bd	bd	31.2406	37.9221	nd	nd	nd	19.0758
18.0704	13.7249	366.328	0.550234	1751.11	4.2298	1050.04	0.239727	1.19904	0.20428	bd	bd	bd	bd	bd	bd	0.149256	bd	bd	bd	bd	0.432913	37.3775	1.7923	1.0711	0.347598	0.0993654	28.3393
18.1056	12.0944	855.503	0.783397	2254.96	3.87546	5745.71	0.339468	0.336887	bd	bd	bd	bd	48.8793	bd	bd	bd	bd	0.38817	1.19616	0.205044	bd	45.1619	51.345	0.925443	nd	nd	nd
18.1407	18.6165	1207.27	1.04125	1378.92	5.21713	1554.6	4.30883	0.501453	bd	bd	bd	bd	bd	bd	bd	bd	0.663088	bd	0.885805	0.917134	bd	43.6409	7.27631	0.108526	nd	nd	nd
18.1759	20.4849	1342.18	1.18489	2043.51	3.44272	1332.89	bd	0.829039	bd	bd	bd	bd	1.46326	bd	bd	bd	0.729634	0.316305	bd	0.335835	bd	80.4035	3.67407	nd	nd	nd	nd
18.211	13.9583	659.582	0.775874	2778.5	4.8066	1821.14	0.547558	3.81458	bd	4.03815	bd	bd	bd	bd	bd	bd	1.44429	bd	0.959895	0.330733	bd	36.8086	11.1352	6.49652	nd	nd	nd
18.2462	11.3998	906.307	0.86503	3085.02	6.14352	1068.89	bd	bd	0.482847	bd	bd	bd	bd	0.175301	bd	bd	bd	bd	0.993329	0.170275	bd	35.5985	1.82175	0	0	0	nd
18.2813	15.4834	561.402	0.761873	2535.94	4.64763	983.018	bd	bd	bd	bd	bd	bd	bd	bd	4.22737	bd	6.48584	bd	bd	bd	bd	77.2375	10.7132	nd	nd	nd	nd
18.3165	14.3173	751.838	0.733196	2264.13	9.55276	1426.69	bd	2.4771	0.606422	bd	bd	0.664089	bd	bd	bd	bd	0.933881	bd	3.76761	0.645837	bd	106.781	9.09494	0.967608	0.241902	0	nd
18.3517	42.803	588.171	0.871532	2611.82	12.9109	1427.72	0.531953	bd	bd	bd	bd	bd	bd	bd	bd	0.331198	0.698071	0.454686	0.932539	1.12697	bd	69.0745	4.07542	0	nd	nd	38.9825
18.3868	35.3705	602.233	0.552492	2002.48	10.2166	1123.34	0.234348	0.937241	bd	bd	bd	bd	1.23965	bd	bd	0.145907	0.618135	0.267969	bd	0.284514	bd	63.8475	3.72776	3.72954	nd	nd	70.0216
18.422	29.0236	394.983	0.420803	1937.12	9.46394	1032.57	0.222387	0.443598	bd	1.09157	bd	1.25972	bd	bd	bd	0.278304	bd	0.38207	3.94938	1.08266	0.13298	72.5121	8.70968	1.86014	nd	nd	34.0058
18.4571	35.7496	557.32	0.619497	1327.79	9.7566	1282.5	bd	0.93987	bd	bd	1.41513	bd	1.24313	bd	0.60553	bd	1.24594	0.268721	1.66442	0.428679	bd	40.9188	7.81142	nd	nd	nd	nd
18.4923	23.1692	484.891	0.827506	1858.72	6.79834	1120.59	1.9247	2.18371	bd	bd	bd	bd	1.44415	bd	bd	bd	bd	bd	bd	bd	bd	78.2171	5.55255	1.05802	nd	nd	nd
18.5274	22.1075	895.61	1.58345	2396.75	5.98599	2378.12	3.73787	0.822049	0.705867	bd	bd	1.55371	bd	bd	bd	bd	bd	0.234447	1.45213	bd	0.24643	69.3998	8.50607	0.117635	0.0689678	0.44838	nd
18.5626	15.1693	653.566	0.85126	1731.51	5.54242	655.492	0.254323	bd	bd	bd	bd	bd	bd	bd	1.97902	0.31827	1.34836	0.29081	bd	bd	bd	23.9185	4.19078	0	nd	nd	17.4142
18.5978	17.7444	537.071	0.634572	2563.3	11.6864	1573	1.46401	1.08876	bd	bd	bd	bd	9.68515	0.454063	bd	bd	bd	bd	2.57291	0.219425	bd	69.3003	15.4843	0.693508	nd	nd	nd
18.6329	21.3316	4470.38	1.1847	2961.85	7.47252	1615.32	2.03078	0.574586	bd	bd	bd	bd	bd	bd	bd	0.179344	0.759795	bd	bd	0.701175	bd	62.2919	4.24568	0.26385	nd	nd	41.6658
18.6681	43.0284	5005.59	1.37567	2168.84	5.8532	1029.16	0.296915	2.67254	0.253013	bd	bd	bd	bd	bd	1.53775	0.184861	0.783167	0.168912	1.04622	0.360475	bd	51.3894	7.30385	1.92756	0.625538	0.0993654	31.6627
18.7032	45.4925	1431.79	1.26422	2730.25	6.78279	1743.6	0.759199	0.249479	bd	1.23393	bd	bd	1.3298	0.156326	bd	bd	bd	0.143013	1.78047	0.458567	bd	35.1435	6.11078	0.306438	nd	nd	nd
18.7384	27.8919	2783.04	0.428168	1529.11	8.52016	1839.37	1.11835	0.220207	bd	bd	bd	0.416202	bd	bd	0.571748	bd	bd	0.381224	0.781872	0.404763	bd	45.2149	3.89436	0.18362	nd	nd	nd
18.7735	24.5116	801.352	0.613184	2114.74	5.68748	760.167	bd	2.62206	bd	bd	bd	bd	bd	bd	bd	bd	bd	bd	bd	bd	0.142463	51.6449	2.62206	nd	nd	nd	nd
18.8087	19.2791	536.39	0.518199	2834.8	3.86683	1388.14	bd	0.308334	bd	bd	bd	bd	bd	bd	0.800561	bd	bd	bd	bd	0.187665	bd	33.0972	1.29656	nd	nd	nd	nd
18.8439	15.5859	349.023	0.400192	1652.49	5.50845	847.063	0.444628	0.662969	bd	bd	bd	bd	bd	bd	1.14566	0.555035	bd	bd	0.779454	bd	bd	40.0116	3.58774	1.39047	nd	nd	9.92452
18.879	15.91	443.624	0.546264	2730.43	3.86448	1196.79	1.56496	bd	0.264595	bd	bd	bd	bd	bd	bd	bd	bd	0.176644	1.09411	bd	bd	29.2025	3.10031	0	0	0.500802	nd
18.9142	12.9049	1016.24	0.852807	1635.44	5.62369	1095.95	bd	1.42684	0.243091	bd	bd	bd	bd	bd	0.735051	bd	0.752457	bd	1.00519	0.34634	bd	28.9059	4.50897	1.39039	0.347598	0	nd
18.9493	10.6963	1006.49	0.434643	2098.8	5.15291	1405.92	0.714079	3.07394	bd	1.16059	bd	bd	1.25077	bd	bd	0.147215	1.2536	0.54209	0.833161	0.142819	bd	63.559	9.11827	4.01434	nd	nd	35.0025
18.9845	12.4759	1179.99	0.778727	3006.33	2.96889	2759.44	bd	bd	bd	bd	bd	bd	bd	bd	bd	bd	0.838718	bd	1.12043	0.192062	bd	46.1048	2.1512	nd	nd	nd	nd
19.0196	6.7174	468.028	0.755571	3124.24	3.61412	2302.84	0.636317	1.2661	bd	bd	bd	bd	bd	bd	bd	bd	bd	bd	2.24214	0.191216	bd	32.7351	4.33578	1.85549	nd	nd	nd
19.0548	5.62143	455.739	0.571785	2303.64	1.98337	1209.49	0.318987	bd	bd	bd	bd	bd	bd	bd	bd	0.198604	bd	0.364751	bd	bd	bd	22.2087	0.882342	0	nd	nd	9.98655
19.0899	5.14146	486.939	0.537753	2585.41	1.66418	1357.71	bd	0.687245	0.195402	bd	bd	bd	bd	bd	bd	bd	0.604842	bd	0.807995	bd	bd	10.2448	2.29548	0.833131	0.208283	0	nd
19.1251	5.03585	862.028	0.550214	1732.93	4.15068	1416.31	4.03206	0.85643	bd	bd	bd	bd	bd	bd	bd	bd	bd	bd	bd	bd	bd	35.4918	4.88849	0.198075	nd	nd	nd
19.1603	13.8426	602.551	0.866177	2723.22	6.33195	1774.93	0.290552	6.68667	bd	1.42615	bd	bd	bd	bd	bd	bd	bd	0.165292	1.0238	bd	bd	50.5905	9.59246	21.461	nd	nd	nd
19.1954	9.04833	517.025	1.64178	1442.75	4.19771	985.468	0.95877	3.56982	0.407488	1.16775	bd	bd	bd	bd	0.61301	0.148123	bd	0.135343	bd	bd	bd	42.0432	7.0003	1.29889	0.884009	0.443544	28.3393
19.2306	12.4536	449.736	1.04796	2082.48	4.84212	1142.97	1.79084	1.99993	0.189335	bd	bd	bd	bd	bd	bd	bd	0.586063	0.254065	bd	0.269752	bd	43.0782	5.08999	0.735353	0.625538	0.800886	nd
19.2657	21.9352	2133.26	1.43832	2917.1	8.68062	1926.45	bd	4.18421	bd	bd	bd	bd	bd	bd	bd	0.260424	bd	0.47829	2.96247	bd	bd	80.4438	7.88539	nd	nd	nd	33.3326
19.3009	9.55258	1064.12	0.63941	982.987	1.96	1443.06	0.236226	16.3093	bd	bd	bd	bd	bd	bd	bd	bd	bd	bd	bd	bd	bd	15.4646	16.5455	64.3831	nd	nd	nd
19.336	5.65556	613.674	1.04621	2389.52	1.17147	1622.42	bd	2.25868	bd	bd	bd	bd	3.0024	bd	bd	bd	bd	0.322893	bd	bd	bd	14.0839	5.58398	nd	nd	nd	nd
19.3712	7.26877	863.248	0.477492	1800.22	1.71115	784.762	0.712056	15.5719	0.200917	bd	bd	bd	bd	0.442788	1.83473	bd	0.621913	bd	bd	bd	bd	19.3565	19.3843	9.66148	4.58981	0.300084	nd
19.4064	2.79077	39796.3	0.854933	1686.14	5.65488	3323.06	2.44078	4.54392	0.51868	1.4864	bd	bd	bd	bd	1.56837	bd	bd	0.172274	bd	bd	bd	10.5402	10.7304	0.945275	0.884009	0.887088	nd
19.4415	5.7637	32850.9	0.44476	2409.31	5.86934	3921.32	1.29558	30.3576	bd	bd	bd	bd	1.35979	0.159851	bd	0.483343	bd	0.44164	bd	bd	bd	19.9009	34.0978	21.8507	nd	nd	12.1432
19.4767	10.9673	46879.6	0.964228	3169.56	4.40507	bd	14.3925	0.382925	2.98226	bd	bd	0.723746	bd	bd	bd	0.240238	bd	bd	2.73284	0.468459	bd	21.6503	21.923	0.0136644	0.00760395	0.408636	18.3362
19.5118	12.4749	12071.1	1.27283	4294.8	5.24066	2445.7	0.421082	bd	0.35882	bd	2.53563	bd	bd	0.261848	2.18082	bd	bd	bd	bd	0.25434	bd	28.6595	6.01254	0	0	0.0993654	nd
19.547	9.76645	6083.57	0.720877	3330.42	3.89332	2907.99	0.375204	1.1245	0.642648	bd	bd	bd	bd	0.233318	bd	bd	bd	bd	1.32208	0.684418	bd	12.8642	4.38216	0.36096	0.103623	0.0494355	nd
19.5821	3.42788	2837.08	1.20942	2757.19	1.70705	2628.44	0.32902	2.96152	0.28037	bd	bd	bd	bd	bd	bd	bd	0.867849	bd	bd	0.198733	bd	24.1039	4.63749	1.92756	0.625538	0.0993654	nd
19.6173	8.89512	3160.11	1.20234	5170.83	4.90298	3413.43	0.472505	23.6379	0.40264	bd	bd	bd	bd	0.293825	bd	bd	bd	bd	3.34651	0.2854	bd	33.1405	28.4388	10.7131	3.47667	0.0993654	nd
19.6525	10.4283	7389.01	2.35396	1761.16	3.14229	1508.49	1.52624	0.300524	bd	bd	bd	bd	1.60188	bd	0.780281	bd	bd	bd	bd	bd	bd	29.268	4.20893	0.18362	nd	nd	nd
19.6876	6.93307	1994.66	0.776489	1535.12	2.18501	893.192	bd	1.17049	bd	bd	bd	bd	bd	bd	bd	bd	bd	bd	bd	bd	bd	20.185	1.17049	nd	nd	nd	nd
19.7228	7.35063	1443.56	0.822641	1480.57	2.52022	1794.32	0.542543	0.538418	bd	bd	bd	bd	bd	bd	bd	bd	bd	bd	bd	bd	bd	9.25451	1.08096	0.925443	nd	nd	nd
19.7579	2.70254	1748.32	1.14506	3554.91	2.46735	1862.4	bd	0.39381	bd	1.94779	bd	bd	bd	bd	bd	bd	bd	bd	bd	0.481776	bd	19.1725	2.82338	nd	nd	0	nd
19.7931	1.40532	591.716	0.42218	1797.43	1.0706	880.602	1.04001	1.44371	0.175839	bd	bd	bd	bd	bd	bd	bd	bd	bd	bd	bd	bd	10.935	2.65956	0.777209	0.486223	0.500802	nd
19.8282	4.4367	860.746	0.797672	2390.88	5.58575	1279.64	bd	1.2661	bd	bd	bd	bd	bd	bd	bd	bd	bd	0.361994	bd	bd	bd	19.2438	1.62809	nd	nd	nd	nd
19.8634	3.14748	580.708	0.547467	2349.48	4.48424	2350.29	bd	1.96463	0.334714	3.87526	bd	bd	bd	bd	bd	bd	bd	bd	bd	bd	bd	22.8549	6.1746	1.39039	nd	0	nd
19.8634	7.3481	2695.76	0.671863	2800.36	2.37843	1763.87	0.327724	7.54213	bd	bd	bd	0.614703	bd	bd	bd	bd	bd	0.186438	1.15478	bd	bd	28.4377	9.82577	21.461	nd	nd	nd
19.8985	5.68867	2666.59	1.23138	3292.18	2.53971	1292.26	bd	0.485788	bd	2.40272	bd	0.918161	bd	bd	bd	bd	bd	bd	bd	0.295671	bd	46.5467	4.10234	nd	nd	0	nd
19.9337	7.69239	1959.34	0.707729	2850.94	2.78009	1479.32	0.223378	0.893367	bd	bd	1.34511	bd	bd	bd	bd	0.279544	1.77938	0.127077	1.58207	0.271196	bd	17.5258	6.50113	3.72954	nd	nd	9.9451
19.9689	6.20391	1311.69	0.546547	2548.69	7.52161	1225.99	1.50931	12.0025	bd	16.0677	bd	bd	1.32184	bd	bd	bd	bd	bd	bd	0.150934	bd	17.6565	31.0523	7.4158	nd	nd	nd
20.004	6.102	961.689	0.601214	3064.58	3.70042	1813.59	1.95778	1.62122	2.50521	1.59099	bd	bd	bd	bd	bd	bd	bd	bd	bd	bd	bd	20.039	7.67521	0.127905	0.0421861	0.0753712	nd
20.0392	7.41055	744.074	0.517729	2562.94	4.89537	2158.65	0.394644	0.391643	bd	bd	bd	bd	2.00408	bd	bd	bd	bd	bd	bd	bd	bd	34.8586	2.79036	0.925443	nd	nd	nd
20.0743	12.7883	350.533	0.42454	3183.77	6.5461	1461.22	0.747463	bd	0.636942	bd	bd	bd	bd	bd	bd	0.465376	bd	bd	bd	bd	bd	29.368	1.84978	0	0	0.0993654	14.0663
20.1095	8.08242	624.92	0.778333	3016.04	5.52943	2389.52	0.767344	1.14416	bd	1.87385	bd	1.43929	bd	bd	1.97719	0.237688	bd	0.217181	bd	0.463487	bd	65.2801	8.12018	1.39047	nd	nd	23.2634
20.1446	18.9839	411.647	0.463725	1529.42	4.85957	1074.82	bd	6.31739	bd	bd	bd	bd	bd	bd	bd	0.452606	bd	0.102619	0.63561	bd	bd	15.5588	7.50823	nd	nd	nd	10.7369
20.1798	18.4732	903.391	1.42244	5455.77	13.8076	1706.28	bd	0.885928	bd	bd	bd	bd	bd	bd	bd	0.276523	bd	0.252665	3.14559	0.810161	bd	84.2633	5.37087	nd	nd	nd	49.9328
20.215	9.51033	875.847	0.747406	2778.07	5.95798	1926.23	0.771438	2.68522	bd	1.88385	bd	bd	1.94901	bd	4.98418	0.238957	1.01234	0.438862	1.35237	bd	bd	53.4542	15.3162	3.24596	nd	nd	24.9333
20.2501	6.21262	2373.1	1.31474	2560.94	5.16554	2248.59	0.589825	1.75893	0.250056	bd	bd	bd	1.49017	bd	bd	0.182701	bd	bd	bd	0.177245	bd	31.1068	4.44893	1.04195	0.416566	0.199725	28.2732
20.2853	7.15257	1354.68	0.677755	2170.79	3.76321	1249.04	0.303374	0.301068	0.258517	1.48909	bd	1.14375	bd	bd	bd	0.188883	bd	bd	bd	bd	bd	19.0711	3.68468	0.21252	0.406605	nd	19.9235
20.3204	5.63306	474.691	0.525854	3175.94	2.86389	1642.1	0.506054	1.25926	bd	bd	bd	bd	bd	bd	bd	bd	bd	bd	bd	bd	bd	20.9297	1.76532	2.32051	nd	nd	nd
20.3556	4.46187	320.961	0.376089	2348.08	0.596483	1321.49	0.591201	0.586706	1.26322	bd	bd	bd	bd	bd	bd	0.183127	bd	bd	2.08317	bd	bd	22.9238	4.70743	0.0983302	0.027505	0.0396279	3.2572
20.3907	4.84615	791.803	0.913598	2654.94	6.10776	1641.46	3.84791	bd	bd	bd	bd	bd	bd	bd	1.797	0.216027	0.9152	0.197388	bd	0.209576	bd	52.1145	7.1831	0	nd	nd	28.2732
20.4259	12.6363	421.537	0.976233	2163.28	9.63413	1259.35	0.265498	bd	0.454744	1.30317	bd	bd	1.34825	0.165098	bd	0.165301	0.700299	0.303588	1.88038	bd	bd	33.2502	6.58633	0	0	0.110061	58.2825
20.4611	8.53968	357.406	0.677554	2288.36	3.19199	1014.35	bd	2.31619	bd	bd	bd	bd	bd	bd	bd	bd	bd	bd	bd	bd	bd	22.7293	2.31619	nd	nd	nd	nd
20.4962	4.71905	370.383	0.586413	2045.79	3.21517	2773.72	1.87895	0.93233	bd	1.52693	1.87325	bd	bd	bd	bd	bd	bd	bd	bd	0.187899	bd	15.0298	6.39935	0.462722	nd	nd	nd
20.5314	8.71796	506.142	0.869337	2779.51	8.01852	1426.52	0.351823	1.05443	bd	bd	bd	bd	bd	bd	bd	bd	bd	0.200148	bd	bd	bd	39.6732	1.6064	2.79484	nd	nd	nd
20.5665	8.64508	473.979	0.443598	2339.51	4.68403	811.553	0.759199	bd	bd	bd	bd	bd	bd	bd	0.647749	bd	bd	bd	3.56979	0.305205	bd	41.6801	5.28195	0	nd	nd	nd
20.6017	21.5781	737.686	0.653807	1989.93	3.01349	981.411	0.880542	bd	0.499401	bd	bd	bd	bd	bd	bd	0.364883	1.54583	bd	bd	bd	bd	36.0618	3.29066	0	0	0.149295	8.25879
20.6368	5.83923	681.442	0.588542	2405.44	5.14444	1770.63	0.587415	2.33759	bd	2.88327	bd	0.548159	bd	bd	0.753021	0.365729	bd	bd	1.02977	bd	bd	40.3988	8.50496	3.71098	nd	nd	14.0663
20.672	6.59265	493.279	0.643599	2517.69	4.26897	1104.77	bd	1.45364	0.206654	bd	bd	bd	bd	bd	bd	0.30349	bd	bd	0.854522	0.442372	bd	31.0026	3.26068	1.66626	0.416566	0	14.0663
20.7071	14.8393	620.261	1.20405	2633.84	6.06447	1173.1	17.3297	1.56239	bd	bd	bd	bd	bd	bd	bd	0.243228	bd	bd	bd	bd	bd	41.412	19.1353	0.0840743	nd	nd	24.9333
20.7423	11.8267	707.906	1.10843	bd	7.10652	2328.55	bd	1.05439	bd	bd	bd	bd	bd	bd	bd	bd	2.80246	bd	1.86256	0.641748	bd	49.1629	6.36116	nd	nd	nd	nd
20.7775	14.1509	1355.85	0.67499	3984.7	6.89219	1354.71	1.05806	7.36054	bd	bd	bd	bd	bd	bd	bd	bd	bd	bd	1.23451	bd	bd	50.9814	9.65311	6.4873	nd	nd	nd
20.8126	9.65108	529.134	0.583833	1660.06	2.31698	1728.47	bd	0.559805	bd	bd	bd	bd	bd	bd	bd	bd	bd	0.320907	bd	0.169513	bd	67.6989	1.05023	nd	nd	nd	nd
20.8478	24.8381	591.451	1.16347	2239.97	5.13418	1877.32	0.496758	1.4888	bd	bd	bd	bd	bd	bd	bd	bd	bd	bd	bd	0.300049	bd	139.735	2.28561	2.79484	nd	nd	nd
20.8829	10.1334	505.164	0.382419	1831.43	3.42957	1054.95	0.236784	0.946985	bd	1.16223	bd	bd	bd	0.147243	bd	bd	0.624562	bd	0.834338	0.143021	0.141589	33.5945	4.09517	3.72954	nd	nd	nd
20.9181	7.24584	565.715	0.755367	2189.26	2.71818	1390.68	0.587752	0.583283	bd	bd	bd	0.548474	1.48493	0.36549	bd	bd	bd	bd	5.193	bd	bd	49.6975	8.76293	0.925443	nd	nd	nd
20.9532	14.092	797.655	#VALUE!	2943.53	2.93305	1100.83	1.90579	0.708649	bd	bd	bd	bd	2.46401	bd	bd	bd	0.62368	0.406231	bd	bd	bd	37.4817	6.10836	0.346754	nd	nd	nd
20.9884	7.3472	382.043	0.560106	2434.94	2.56729	836.097	5.50948	0.24651	0.425456	1.21924	bd	bd	5.24275	bd	bd	bd	bd	bd	bd	bd	bd	17.6806	12.6434	0.031997	0.0584662	2.44114	nd
21.0236	4.1538	460.939	0.625678	2003.65	2.28627	1040.95	bd	4.86909	bd	bd	bd	bd	bd	bd	0.569979	bd	bd	bd	3.1412	0.133613	0.265873	27.1291	8.71388	nd	nd	nd	nd
21.0587	8.19307	602.775	3.07265	2236.93	2.46237	1709.15	bd	0.236435	0.613117	2.35052	bd	bd	bd	0.297786	bd	bd	bd	0.272427	1.68738	0.143904	bd	27.3604	5.60156	0.0913481	0.051052	0	nd
21.0939	10.1547	434.348	1.05817	1892.14	5.21634	657.293	0.218888	1.31203	bd	1.07439	bd	bd	bd	bd	bd	0.136281	0.577358	bd	bd	bd	bd	28.7786	3.31895	5.58968	nd	nd	38.2763
21.129	12.0364	569.81	1.38917	2688.95	4.28045	629.465	0.22973	0.458247	0.591201	bd	bd	bd	bd	bd	2.38551	bd	bd	bd	0.809483	bd	bd	13.8451	4.47417	0.167114	0.0459024	0.0329025	nd
21.1642	7.90489	525.836	1.36968	3667.93	2.91688	1835.16	bd	0.350621	0.301066	1.73418	bd	bd	bd	bd	bd	bd	bd	bd	bd	0.213402	bd	29.3707	2.59927	0.275871	0.406605	0	nd
21.1993	8.01422	725.2	1.15232	2882.06	4.21656	1778.41	0.339921	1.70018	bd	bd	bd	bd	3.54227	bd	0.875863	bd	1.80217	0.193377	2.40749	bd	bd	31.9689	10.8613	4.66423	nd	nd	nd
21.2345	6.14914	536.313	0.717714	1831.55	2.14866	1462.75	0.417866	1.03982	0.35608	1.02043	bd	bd	2.16643	0.259848	0.535673	bd	1.1022	0.118268	bd	0.125571	0.24987	16.311	7.14218	0.532886	0.29467	0.221222	nd
21.2697	11.2794	859.497	1.83659	4486.45	9.29558	4193.93	bd	1.92345	1.65161	bd	bd	bd	bd	bd	bd	bd	bd	0.365104	bd	0.779171	bd	112.749	4.71934	0.275871	0.0689678	0	nd
21.3048	25.8185	1137.58	1.50335	2216.66	12.1645	1665.52	1.61042	2.66716	bd	1.30871	bd	bd	1.35398	bd	0.687007	0.166004	bd	0.151681	bd	0.323703	bd	71.6706	8.26867	1.54445	nd	nd	73.2788
21.34	23.8743	1058.53	1.97841	4756.74	13.1338	3315.42	1.68023	1.66745	2.28973	bd	bd	0.625311	5.25524	0.20731	bd	bd	1.76749	bd	bd	0.201366	0.400693	67.4115	13.6941	0.145402	0.0431263	0.0621342	nd
21.3751	17.7166	929.099	1.25019	2323.88	3.99655	3299.39	1.49823	2.97368	0.253314	bd	bd	bd	bd	bd	bd	bd	bd	0.169113	1.04746	0.360904	bd	46.8132	6.30271	1.11124	0.695196	0.500802	nd
21.4103	11.9731	760.095	1.63095	3844.76	7.21121	1429.1	0.699815	bd	bd	1.70895	bd	bd	bd	bd	bd	bd	bd	bd	bd	bd	0.208192	42.8806	2.40876	0	0	nd	nd
21.4454	10.5758	741.064	2.87992	3442.21	7.51298	2334.53	0.857866	0.423554	0.363692	bd	bd	bd	bd	bd	bd	bd	bd	bd	1.50388	bd	0.255212	47.2395	3.14899	0.172509	0.0689678	0.199725	nd
21.4806	10.2035	817.097	0.993521	4887.64	3.39958	1793.31	1.65945	2.4682	bd	bd	bd	bd	bd	bd	bd	bd	1.08613	0.234253	bd	0.248717	bd	27.8117	5.69674	1.38702	nd	nd	nd
21.5157	6.36141	584.461	0.627946	2304.54	7.58736	1498.22	2.24458	0.63508	bd	9.43898	bd	bd	bd	bd	0.820361	bd	bd	0.364058	bd	bd	bd	39.5435	13.5031	0.26385	nd	nd	nd
21.5509	8.794	545.599	0.680537	2308.66	1.98412	1803.65	0.274953	0.824044	0.234298	bd	bd	bd	bd	bd	bd	bd	1.45773	bd	0.96883	0.166075	0.330469	31.4327	3.92593	0.64181	0.208283	0.0993654	nd
21.5861	8.09963	563.402	0.546341	1745.64	2.54447	1134.82	0.762723	bd	0.161277	bd	bd	bd	bd	0.117691	bd	bd	0.499211	bd	bd	0.114316	bd	29.3121	1.65522	0	0	0.400443	nd
21.6212	4.35663	453.562	0.53604	1374.44	2.18092	1153.33	bd	0.17448	0.14982	1.73459	bd	bd	bd	bd	bd	0.220024	bd	0.302061	bd	bd	bd	12.6059	2.58098	0.275871	nd	0	9.91219
21.6564	12.878	851.167	0.882575	3113.48	12.3405	1761.54	0.703722	0.698371	bd	bd	bd	bd	1.77793	bd	1.81326	bd	bd	bd	bd	0.211472	bd	29.105	5.20475	0.925443	nd	nd	nd
21.6915	4.49731	415.854	0.653519	2149.5	2.47534	971.093	0.239501	1.9157	0.204088	bd	bd	bd	bd	bd	bd	bd	bd	0.13625	0.843913	bd	bd	16.3009	3.33946	1.71291	0.555881	0.0993654	nd
21.7267	8.50046	594.447	1.50186	2961.37	5.8932	1893.82	4.22693	0.897822	bd	bd	bd	bd	bd	0.186286	bd	bd	bd	0.170422	bd	bd	bd	13.6957	5.48146	0.198075	nd	nd	nd
21.7618	5.08594	789.682	0.949688	2166.57	2.08826	1550.26	0.873937	0.287183	0.495655	bd	bd	bd	1.46954	bd	bd	bd	0.763301	bd	bd	0.88095	bd	20.5979	4.77057	0.0947929	0.0343123	0.149295	nd
21.797	7.11334	612.438	0.716496	2932.67	3.26541	1566.62	bd	0.86035	0.244621	bd	bd	bd	bd	bd	bd	bd	0.757191	bd	2.03315	0.173392	bd	13.2735	4.0687	0.833131	0.208283	0	nd
21.8322	8.75496	501.509	1.6023	2940.72	2.78194	1383.1	bd	bd	0.577147	bd	bd	bd	bd	bd	bd	bd	bd	bd	bd	bd	bd	28.7133	0.577147	0	0	0	nd
21.8673	5.35983	514.947	1.37787	2607.31	2.61656	1070.87	bd	4.30625	bd	bd	bd	bd	bd	bd	bd	bd	4.70777	bd	0.892058	bd	bd	31.3118	9.90608	nd	nd	nd	nd
21.9025	10.0501	594.439	1.42497	1897.94	5.14444	1895.12	0.292246	3.50639	bd	bd	bd	bd	bd	bd	bd	bd	bd	bd	bd	bd	bd	30.9797	3.79864	11.1886	nd	nd	nd
21.9376	9.04269	1024.59	0.461385	2064.23	5.85868	765.952	1.23904	114.975	bd	bd	bd	0.92685	bd	bd	bd	0.153063	bd	bd	bd	0.148492	bd	18.9045	117.442	86.5326	nd	nd	38.2763
21.9728	11.8178	522.573	0.673121	2480.75	0.289149	1611.42	4.71946	4.97684	bd	20.264	bd	bd	bd	0.181945	bd	bd	bd	bd	bd	0.176728	bd	20.826	30.319	0.983391	nd	nd	nd
22.0079	14.91	2985.28	1.19763	2061.52	4.96286	4833.81	5.20862	0.366337	0.632269	bd	bd	bd	1.87458	bd	bd	bd	bd	bd	3.92819	0.448166	bd	50.4545	12.4582	0.0443798	0.0343123	0.697536	nd
22.0431	7.35652	654.911	0.614758	1828.12	2.48091	918.625	0.806001	2.00067	0.170428	3.95618	bd	0.375135	1.01564	bd	bd	bd	bd	bd	2.12827	0.120803	bd	42.0014	10.5731	1.26323	nd	nd	nd
22.0783	13.0268	1037.93	0.796088	3361.72	5.32373	1983.27	0.689315	1.02781	bd	1.68331	4.15085	bd	bd	bd	2.66862	bd	bd	bd	bd	0.207142	bd	47.2285	10.427	1.39047	nd	nd	nd
22.1134	7.36378	839.085	0.919368	1266.89	2.72167	877.192	0.567486	7.14407	0.160125	bd	bd	bd	bd	0.11685	0.9732	bd	bd	bd	bd	bd	bd	32.2296	8.96173	5.5617	2.64216	0.300084	nd
22.1486	10.2618	822.984	0.531249	4100.32	5.30988	1596.46	bd	4.34676	bd	bd	bd	bd	bd	bd	bd	0.245903	bd	bd	2.79727	bd	bd	33.0386	7.38993	nd	nd	nd	21.5934
22.1837	2.62352	419.317	0.53676	1965.48	2.13667	759.26	0.187837	0.562955	bd	bd	bd	bd	bd	bd	bd	bd	bd	bd	1.99884	0.113456	bd	22.4501	2.86309	2.79484	nd	nd	nd
22.2189	5.55126	529.944	0.642517	1705.66	2.43037	1190.09	bd	2.13729	bd	bd	bd	0.400752	bd	0.132862	bd	0.267379	bd	0.121547	bd	0.259395	bd	12.4318	3.31923	nd	nd	nd	9.0896
22.254	5.24095	832.854	0.728836	1703.48	3.25374	1040.54	1.84924	1.57227	bd	1.28749	bd	bd	bd	0.163112	bd	0.328257	bd	bd	0.924258	bd	bd	24.1244	6.12462	0.792862	nd	nd	9.91219
22.2892	7.45398	456.579	0.534966	2153.51	6.7756	1012.19	bd	1.45154	bd	bd	bd	bd	bd	bd	bd	bd	bd	bd	bd	bd	0.144805	30.3277	1.45154	nd	nd	nd	nd
22.3243	4.79314	697.183	1.27507	2094.81	11.8378	1535.32	2.06394	0.877403	bd	2.88831	bd	bd	bd	bd	0.754337	0.366368	0.7722	bd	bd	bd	bd	25.2512	7.72256	0.396431	nd	nd	32.3113
22.3595	10.108	1468.49	1.26508	3771.92	6.91521	2785	0.959654	52.5597	bd	4.71038	bd	bd	bd	bd	bd	bd	1.25933	0.27161	1.68232	bd	bd	69.7232	61.443	51.0743	nd	nd	nd
22.3947	12.5289	632.593	1.65657	2606.93	7.54592	1312.99	0.364327	0.72673	bd	bd	bd	bd	1.85012	bd	bd	bd	bd	bd	bd	0.220059	bd	48.09	3.16124	1.86014	nd	nd	nd
22.4298	13.799	517.635	1.05655	2837.97	5.39465	2003.86	bd	1.20259	0.34193	bd	bd	0.752635	bd	bd	bd	bd	bd	bd	1.41389	0.242367	bd	41.2831	3.95342	0.833131	0.208283	0	nd
22.465	10.7557	203.114	0.611963	2914.62	2.71818	1434.64	bd	0.290191	bd	2.88493	bd	bd	bd	bd	bd	0.182059	bd	0.166351	bd	bd	bd	31.7567	3.52353	nd	nd	0	14.9302
22.5001	12.7624	653.183	0.97935	3119.39	4.53899	1013.46	bd	33.1408	0.340028	1.9586	bd	bd	bd	bd	1.02816	bd	bd	0.227003	2.82612	bd	bd	46.863	39.5207	23.0877	34.0288	0	nd
22.5353	9.04748	543.42	1.29088	1616.15	2.6348	1956	bd	1.82622	0.311134	bd	6.63992	0.684849	bd	bd	bd	bd	bd	0.207713	1.28655	0.443282	bd	44.9688	11.3997	1.39039	0.347598	0	nd
22.5704	15.1188	339.735	0.548817	2780.33	2.88563	1788.08	1.27854	bd	bd	bd	bd	bd	bd	0.157749	bd	0.157943	bd	0.290074	0.893871	bd	bd	15.9472	2.77818	0	nd	nd	18.2701
22.6056	6.57986	324.15	0.613168	2372.63	4.00903	1084.44	0.486505	1.45082	0.414569	bd	bd	bd	bd	bd	bd	0.150697	bd	bd	bd	bd	bd	19.3668	2.50259	0.638617	0.207247	0.0993654	26.6033
22.6408	5.53548	335.5	0.635932	2615.05	3.49437	1781.58	1.70401	9.13305	bd	bd	bd	bd	bd	bd	bd	0.423109	bd	bd	bd	0.204216	bd	31.0954	11.4644	4.99813	nd	nd	8.25879
22.6759	7.29877	729.321	1.04855	2461.7	2.45072	1305.92	bd	0.948325	0.202058	bd	bd	bd	bd	bd	bd	bd	bd	bd	bd	bd	bd	8.12984	1.15038	1.11176	0.27794	0	nd
22.7111	1.59223	666.315	0.695411	1761.1	2.95343	1806.51	1.15161	0.283586	bd	4.23592	1.72075	bd	bd	bd	bd	bd	bd	0.162565	3.04086	bd	bd	12.4695	10.5953	0.229639	nd	nd	nd
22.7462	0.634906	641.529	0.871422	2046.02	4.34647	1031.53	8.4736	1.61702	bd	bd	bd	bd	1.64176	bd	bd	bd	bd	bd	1.13917	0.392504	bd	4.19728	13.2641	0.177956	nd	nd	nd
22.7814	1.53598	687.401	0.785989	2245.21	2.34741	1034.67	0.456518	1.136	bd	bd	bd	bd	1.15338	bd	bd	0.141409	bd	bd	bd	0.137186	bd	7.0792	3.02449	2.32051	nd	nd	16.6002
22.8165	4.57644	426.246	0.52115	2337	1.60833	935.161	0.523391	20.3242	bd	2.56902	bd	bd	1.32233	bd	bd	bd	bd	bd	bd	bd	bd	9.87492	24.739	36.212	nd	nd	nd
22.8517	6.93856	357.643	0.576637	3169.83	1.09688	1196.49	0.806496	2.67141	7.34124	bd	bd	bd	bd	bd	bd	bd	bd	bd	bd	bd	bd	13.8738	10.8191	0.0838589	0.0215498	0.00930204	nd
22.8869	2.92414	338.366	0.557103	2100.53	2.61131	1454.81	bd	1.26371	bd	2.4927	1.52143	0.473903	bd	bd	bd	bd	bd	bd	bd	0.306744	bd	34.2702	6.05848	nd	nd	0	nd
22.922	10.2932	593.796	1.17536	3315.74	4.87689	1411.74	6.21752	7.9846	0.309113	bd	bd	bd	bd	bd	7.53355	0.22585	bd	bd	1.27819	0.219106	bd	55.4262	23.7679	1.00155	1.52971	1.70312	21.5934
22.9572	4.97537	431.406	1.09303	1409.57	2.67321	1088.21	bd	2.11529	0.402517	bd	bd	bd	1.1934	0.293735	bd	bd	bd	bd	bd	bd	bd	39.3303	4.00494	1.24485	0.311213	0	nd
22.9923	14.371	527.573	2.40568	2047.98	6.83291	1193.06	0.737107	5.87022	bd	bd	bd	bd	bd	bd	bd	bd	bd	bd	bd	bd	bd	34.8708	6.60732	7.42657	nd	nd	nd
23.0275	11.7856	1037.24	2.56279	2140.5	2.82941	1574.12	0.342712	4.11189	bd	1.68217	bd	bd	bd	bd	bd	0.213375	0.903966	0.194965	bd	0.207003	bd	30.8065	7.65608	11.1886	nd	nd	13.2603
23.0626	4.88157	400.354	0.793133	2260.22	2.14335	804.962	0.696336	0.691041	bd	1.13176	bd	0.869291	bd	bd	1.79422	bd	bd	0.131171	0.812459	bd	bd	10.7802	6.12628	0.925443	nd	nd	nd
23.0978	7.84415	974.232	5.22321	2038.44	3.44412	964.186	bd	5.93086	bd	3.6554	2.23109	bd	bd	bd	bd	bd	bd	bd	bd	bd	bd	21.751	11.8174	nd	nd	0	nd
23.1329	7.08175	892.522	3.6948	2446.22	5.64531	2604.58	1.09843	5.17989	0.466845	bd	bd	bd	4.29656	bd	bd	0.1697	1.44506	bd	bd	bd	bd	67.7351	12.6565	1.64509	0.657081	0.199225	33.2665
23.1681	2.43379	593.741	6.24876	1989.73	3.64303	1451.24	0.471699	1.87711	0.199976	bd	bd	bd	bd	bd	bd	0.146111	1.24419	bd	bd	bd	bd	3.53519	3.93909	1.39042	0.555881	0.199725	24.9333
23.2033	1.39027	866.524	0.967299	2115.53	2.83824	1664.9	bd	0.747801	bd	bd	bd	bd	bd	bd	bd	0.469153	0.658137	bd	3.54314	0.15071	bd	23.7258	5.56894	nd	nd	nd	6.0497
23.2384	10.8779	687.008	1.14815	2117.23	3.83898	1386.77	3.98892	0.989035	bd	bd	bd	bd	1.25583	bd	1.28078	bd	0.652294	bd	bd	bd	0.745296	23.1292	8.16686	0.231217	nd	nd	nd
23.2736	9.36888	808.743	0.975773	4519.12	2.10287	1345.36	3.3367	0.763375	bd	bd	4.63203	bd	2.6543	bd	0.656302	bd	0.671843	0.144901	0.897501	0.464622	bd	14.9529	14.2216	0.213346	nd	nd	nd
23.3087	7.25198	529.354	0.88545	1732.46	1.92505	901.263	bd	0.799508	bd	bd	bd	bd	bd	bd	bd	0.16609	0.703644	bd	bd	bd	0.159517	7.75958	1.66924	nd	nd	nd	11.5904
23.3439	8.19756	553.563	0.816575	3753.94	1.86253	1468.13	0.910679	0.903755	bd	2.97506	bd	0.565609	bd	bd	bd	0.187747	bd	bd	1.06255	0.366102	bd	51.5639	6.9715	0.925443	nd	nd	9.92042
23.379	13.0743	426.122	0.457679	2082.18	3.70372	1346.88	0.479557	4.77332	bd	2.35387	bd	bd	bd	bd	bd	bd	bd	0.135729	0.840686	0.28966	bd	23.4304	8.87281	9.28206	nd	nd	nd
23.4142	5.97831	590.626	0.752864	4290.93	6.69165	2589.49	0.340157	1.01946	bd	bd	bd	0.638025	bd	bd	0.876472	bd	bd	bd	bd	bd	bd	5.83042	2.87412	2.79484	nd	nd	nd
23.4494	4.99112	1406.57	2.78912	3517.7	2.19986	1934.84	0.612747	1.2192	bd	4.5189	bd	bd	bd	0.572498	bd	bd	bd	bd	bd	bd	bd	7.75852	6.92335	1.85549	nd	nd	nd
23.4845	3.85665	677.805	1.64254	1705.04	3.65671	1666.25	0.473471	0.469871	0.200728	1.15621	bd	bd	2.45471	bd	bd	bd	bd	bd	bd	bd	bd	3.30333	4.755	0.346742	0.817276	nd	nd
23.5197	3.72647	378.694	0.653501	3323.43	1.09135	1728.36	0.854486	0.422942	0.910627	1.04074	bd	bd	bd	bd	bd	0.398677	bd	0.120622	bd	0.25742	0.382899	6.16748	4.00551	0.0888435	0.0329306	0.101821	2.73742
23.5548	2.46939	574.631	0.579351	1815.94	2.2237	1345.09	0.269345	2.15442	0.461334	bd	bd	0.505204	1.36779	bd	bd	bd	bd	bd	bd	bd	bd	2.37841	4.75809	0.963358	0.276557	0.0494355	nd
23.59	1.73109	648.549	0.527997	2441.73	1.62734	892.199	0.796357	9.51115	0.678606	3.90885	bd	bd	bd	bd	bd	bd	1.04504	bd	bd	bd	bd	8.23203	15.94	2.55764	4.89342	nd	nd
23.6251	0.60013	697.365	1.00795	3930.56	3.47609	1499.28	1.54016	2.13802	bd	4.52986	bd	bd	1.55183	bd	3.17322	bd	bd	bd	bd	bd	bd	2.38043	12.9331	1.29452	nd	nd	nd
23.6603	1.45862	556.411	0.676418	2685.02	0.885899	2239.62	4.13035	2.15757	0.369424	bd	bd	bd	bd	bd	1.11705	0.134287	bd	bd	bd	bd	bd	6.27374	7.90868	0.360273	0.345868	0.946691	6.59708
23.6955	1.3832	612.459	0.977045	2684.12	2.28449	1695.93	3.51083	1.58341	1.35962	bd	bd	bd	bd	bd	1.63958	bd	bd	bd	1.11549	bd	bd	2.63075	9.20893	0.166596	0.0689678	0.218643	nd
23.7306	2.07011	694.488	0.659306	1765.14	2.33367	1699.08	1.138	4.06477	bd	bd	bd	bd	bd	bd	bd	bd	bd	bd	bd	bd	0.135018	1.99384	5.20277	3.33086	nd	nd	nd
23.7658	1.27887	569.286	0.801926	2059.91	0.704089	1393.46	1.15678	2.75378	0.393119	bd	bd	bd	bd	bd	bd	bd	0.605398	bd	bd	bd	bd	0.47653	4.90908	0.949572	0.414836	0.249155	nd
23.8009	1.83663	617.743	1.00713	3118.35	5.01538	1059.06	0.230575	bd	bd	bd	bd	bd	bd	0.143382	bd	bd	bd	bd	bd	bd	bd	5.74942	0.373956	0	nd	nd	nd
23.8361	2.48145	629.152	0.312904	2701.72	2.47297	1341.76	0.722601	1.43421	bd	bd	1.44082	bd	bd	bd	bd	bd	bd	bd	bd	bd	bd	16.9065	3.59764	1.85089	nd	nd	nd
23.8712	5.34272	337.27	0.450712	1659.05	1.63527	1160.03	0.684363	3.85457	bd	bd	bd	bd	bd	0.140916	0.583899	bd	0.597726	bd	bd	bd	bd	14.5992	5.86147	5.25235	nd	nd	nd
23.9064	11.534	378.848	0.572457	2263.98	3.06172	1199.75	1.28133	253.294	bd	bd	bd	bd	bd	bd	bd	0.264161	bd	bd	bd	bd	bd	38.5803	254.84	184.344	nd	nd	11.5904
23.9415	8.10435	360.668	0.52612	1631.34	0.904987	1075.47	bd	1.54153	bd	bd	bd	bd	bd	bd	0.56772	bd	1.16814	bd	1.56049	bd	bd	24.6163	4.83788	nd	nd	nd	nd
23.9767	14.5626	512.004	0.600913	2801.32	5.24973	1416.58	0.756136	5.63069	1.28866	0.920949	bd	0.351927	0.952804	bd	bd	bd	bd	bd	bd	bd	bd	15.9881	9.90117	0.900772	0.288478	0.0575943	nd
24.0119	8.22284	579.284	0.565633	3782.82	6.91129	1767.93	2.80227	0.275889	0.236897	bd	bd	bd	bd	bd	bd	0.173086	bd	0.158153	bd	0.167918	bd	19.2106	3.81421	0.068885	0.0689678	1.0016	39.9297
24.047	9.93321	584.283	0.772145	2807.21	3.76906	841.33	0.214114	0.641707	bd	bd	bd	bd	bd	bd	0.551699	0.939826	bd	bd	1.51646	0.129328	bd	24.9232	3.99313	2.79484	nd	nd	4.01038
24.0822	10.2056	898.739	0.868642	1619.4	5.85509	2345.23	0.784988	2.72753	4.35046	0.95609	1.17294	bd	bd	bd	bd	0.243763	1.55163	bd	0.686353	bd	bd	13.6619	12.4738	0.142005	0.0383432	0.0159521	24.0196
24.1173	11.6985	498.437	0.562855	2798.08	6.24729	1403.14	0.674305	2.45735	bd	1.09595	bd	bd	bd	0.138845	bd	bd	bd	bd	bd	0.134864	bd	21.3475	4.50131	3.3984	nd	nd	nd
24.1525	12.4204	445.399	0.499707	1956.84	1.75086	622.309	0.97779	0.483974	bd	3.59657	2.93667	bd	1.23211	bd	bd	bd	bd	bd	bd	bd	bd	8.82245	9.22712	0.461573	nd	nd	nd
24.1876	9.89449	542.48	0.530421	1963.67	2.97372	932.446	1.45012	bd	0.245179	bd	bd	bd	9.13192	bd	0.741363	bd	1.52543	0.163682	bd	0.173788	bd	7.77177	13.4315	0	0	0.500802	nd
24.2228	5.6899	353.165	0.722057	2060.84	1.18189	1086.3	3.23997	5.97264	bd	bd	bd	0.430697	bd	bd	2.38439	0.431753	bd	bd	0.809103	bd	bd	9.66266	13.2686	1.71906	nd	nd	2.73742
24.258	3.15839	708.183	0.785341	2214.36	5.74306	1870.86	0.396512	1.98323	bd	bd	bd	bd	2.01356	bd	bd	bd	bd	0.225571	1.39716	0.239499	0.476573	28.4295	6.25553	4.66423	nd	nd	nd
24.2931	12.6696	303.71	0.385695	1574.6	2.47448	552.826	bd	1.06462	0.226837	2.62628	1.60296	bd	bd	bd	1.37866	bd	0.702144	bd	bd	bd	bd	21.438	7.6015	1.11176	nd	0	nd
24.3283	7.64524	683.398	0.602079	2041.76	15.4721	2059.41	3.4705	14.9308	2.62803	bd	2.30411	bd	bd	bd	1.9817	0.478845	bd	0.43753	4.07175	0.231117	0.228803	22.4629	30.5344	1.00776	0.336453	0.111817	32.3113
24.3634	10.7528	829.605	1.20512	4585.85	21.1142	2157.02	10.6298	20.3692	2.18397	7.19108	bd	bd	3.78837	0.682711	5.65774	bd	0.958894	0.415692	6.45607	0.441358	0.436939	48.3639	58.7749	0.987908	1.0514	1.12262	nd
24.3986	10.5401	780.844	1.19426	2903.02	26.0315	2353.3	6.43142	22.132	0.728554	12.6105	bd	1.60365	4.43261	0.531659	4.41691	bd	1.12196	bd	bd	bd	bd	36.2458	54.0093	2.21934	nd	nd	nd
24.4337	10.0371	517.937	0.843507	2159.06	4.74394	891.748	0.368156	5.86388	0.629	0.899035	2.21692	bd	2.88728	0.228936	bd	bd	0.971078	0.31468	0.645394	0.222371	0.109525	8.46909	15.2467	1.9225	0.695365	0.0683327	nd
24.4689	8.33024	580.719	1.25962	1346.11	8.73925	1239.58	4.01295	15.6974	bd	bd	1.40985	0.882688	bd	bd	bd	0.14577	bd	0.133193	bd	0.141417	bd	12.1633	22.4233	3.64778	nd	nd	59.9524
24.5041	6.01292	710.514	1.18236	2719.19	5.31936	1953.65	6.66208	9.92079	2.52242	1.80266	bd	1.38461	1.86501	bd	0.946304	bd	0.968714	bd	1.29408	0.22183	bd	24.423	27.5885	0.557582	0.259668	0.259246	nd
24.5392	7.40056	1149.07	1.55708	3535.65	8.72142	1464.77	1.27167	9.26858	1.44604	2.06684	2.53563	0.789813	bd	bd	bd	bd	bd	bd	bd	0.511223	bd	19.0319	17.8898	1.24108	0.47809	0.102669	nd
24.5744	11.6272	1623.33	2.11945	4856.33	11.6798	1701.6	1.09788	0.725153	0.622665	3.58662	bd	bd	bd	bd	bd	bd	0.958894	bd	bd	0.219581	0.217383	44.5844	7.21079	0.190534	0.406605	nd	nd
24.6095	11.3421	569.35	1.40436	3177.42	5.6115	1556.01	1.28468	2.86935	0.271644	1.5647	bd	bd	bd	bd	bd	bd	bd	0.18135	bd	bd	bd	54.8419	6.17172	1.13666	3.68791	nd	nd
24.6447	14.7169	462.645	1.21731	3116.51	3.38825	1675.33	bd	11.3473	bd	1.23703	1.5176	0.472712	bd	bd	1.30525	bd	bd	0.288179	bd	0.305973	bd	53.9755	16.4741	nd	nd	0	nd
24.6798	20.9236	648.559	1.79274	2541.5	4.33097	1377.84	5.27142	12.8188	bd	1.28345	bd	bd	bd	bd	bd	bd	bd	bd	0.921354	bd	0.314275	53.9613	20.2951	2.2677	nd	nd	nd
24.715	28.0149	506.764	0.956514	2957.25	8.26353	1662.43	2.25972	0.996409	bd	4.92826	bd	bd	6.58954	bd	bd	0.311786	1.32089	0.284886	bd	0.454466	bd	35.3478	17.1459	0.411195	nd	nd	26.5038
24.715	21.1344	2699.71	1.15275	2551.59	6.22373	1389.71	0.955441	2.53056	0.269592	3.12129	bd	0.59341	bd	bd	bd	bd	0.834487	bd	bd	0.191093	bd	29.9186	8.49588	1.17012	nd	nd	nd
24.7501	15.6893	1707.41	0.680987	2857.17	7.34304	1574.3	1.27532	2.53124	bd	2.49646	bd	0.474619	bd	bd	bd	bd	bd	0.143951	0.891615	0.307207	bd	24.8498	8.12041	1.85089	nd	nd	nd
24.7853	9.84983	762.054	0.843917	1972.11	6.29506	1345.54	1.93278	5.44305	bd	bd	bd	bd	bd	bd	bd	bd	bd	bd	1.12755	bd	bd	40.0756	8.50338	2.62617	nd	nd	nd
24.8204	12.7929	1488.28	1.03988	2068.04	5.37744	1431.46	2.01591	8.80414	bd	bd	bd	bd	bd	bd	bd	bd	1.05502	bd	2.83286	0.241595	bd	100.025	14.9495	4.07268	nd	nd	nd
24.8556	13.8963	465.736	0.727151	2275.46	5.25376	831.871	1.89273	3.38026	bd	bd	bd	bd	bd	0.116764	bd	0.116907	1.99598	0.214709	0.661633	0.113416	0.112281	24.1021	8.49239	1.66543	nd	nd	44.9395
24.8908	18.9065	547.543	0.681693	3031.8	4.68778	1583.55	0.283021	2.2638	bd	1.38918	bd	bd	bd	bd	bd	bd	bd	bd	bd	0.170949	bd	23.0875	4.10696	7.45907	nd	nd	nd
24.9259	11.6457	3429.21	0.702943	2464.79	2.52954	4339.14	1.09664	5.17148	bd	1.33568	bd	bd	bd	bd	bd	0.169424	0.717767	bd	1.92729	bd	bd	39.5976	10.4183	4.39758	nd	nd	14.9302
24.9611	19.7012	500.786	0.672839	3207.53	4.33394	1294.26	0.743534	0.73788	bd	1.20847	bd	bd	1.25027	bd	bd	bd	bd	0.140062	1.74373	0.298908	bd	38.0029	6.12285	0.925443	nd	nd	nd
24.9962	9.2879	317.409	0.659529	2852.5	3.67925	1798.32	0.237009	0.472766	bd	bd	bd	bd	bd	bd	bd	0.445642	bd	0.134832	bd	bd	bd	33.873	1.29025	1.86014	nd	nd	8.25607
25.0314	13.2446	491.612	0.785126	2329.16	7.76516	983.007	0.241693	2.41774	bd	bd	bd	bd	bd	bd	bd	0.15048	bd	bd	0.851635	bd	bd	37.684	3.66155	9.32847	nd	nd	51.6027
25.0665	27.7503	710.807	0.627129	2240.29	7.42237	1693.19	0.576017	4.87456	bd	bd	bd	bd	bd	bd	bd	bd	bd	0.16303	1.00979	bd	bd	39.3182	6.62339	7.89159	nd	nd	nd
25.1017	17.7968	370.531	0.498876	2296.93	6.7265	881.764	8.51207	2.92322	bd	bd	1.95563	bd	bd	bd	bd	bd	bd	bd	bd	0.59241	bd	98.4549	13.9833	0.320251	nd	nd	nd
25.1368	20.1128	326.834	0.52899	2372.06	4.29597	1631.48	bd	1.46283	0.207961	2.40774	bd	bd	bd	bd	bd	0.151945	0.643717	0.138835	0.859928	0.147408	bd	28.2805	6.02037	1.66626	nd	0	28.2732
25.172	19.3168	483.145	0.547311	2305.29	6.44165	1229.43	bd	2.07273	0.533229	bd	bd	bd	bd	bd	bd	bd	bd	bd	1.46752	bd	bd	11.5182	4.07348	0.920789	0.230197	0	nd
25.2072	19.5317	438.897	0.458516	1965.7	6.44706	2252.51	0.327724	1.31068	bd	bd	bd	bd	bd	bd	bd	bd	bd	bd	bd	bd	bd	17.0258	1.63841	3.72954	nd	nd	nd
25.2423	11.7972	898.363	0.52025	2549.02	3.92677	1096.49	4.41623	11.69	bd	bd	bd	bd	1.48323	bd	bd	bd	bd	bd	1.02918	0.532787	bd	16.2363	19.1514	2.46846	nd	nd	nd
25.2775	12.1454	706.704	2.29271	2990.21	17.2837	2207.7	1.62334	1.07489	bd	bd	1.61842	bd	4.23669	bd	bd	bd	bd	bd	0.947028	0.490261	bd	19.2702	9.99064	0.617473	nd	nd	nd
25.3126	5.20601	370.492	0.470016	2098.89	1.58105	790.855	1.35011	0.765895	bd	bd	bd	bd	1.99564	bd	bd	bd	bd	bd	bd	0.2325	bd	5.7697	4.34415	0.529012	nd	nd	nd
25.3478	5.2029	352.469	0.640456	2167.34	0.908148	918.635	bd	1.48069	bd	bd	bd	bd	1.50334	bd	bd	1.29942	bd	bd	bd	bd	bd	8.76507	4.28345	nd	nd	nd	0.698885
25.3829	3.22709	502.499	0.481031	2731.44	3.34479	1916.62	0.814324	bd	bd	bd	bd	bd	bd	bd	bd	bd	bd	bd	bd	0.244708	bd	5.25979	1.05903	0	nd	nd	nd
25.4181	8.93038	421.34	0.56687	2038.81	2.41278	830.573	0.780414	bd	0.66502	2.5495	bd	bd	bd	bd	0.665849	bd	0.681617	bd	bd	0.471381	bd	41.0981	5.81378	0	0	0.377664	nd
25.4533	22.7832	826.066	0.831977	1905.83	9.19957	782.411	5.78223	13.8257	1.79052	bd	bd	0.48898	1.37902	bd	1.35017	0.490179	2.07665	bd	bd	0.157464	bd	30.6168	27.3409	1.00482	0.457275	0.27344	18.7678
25.4884	12.8321	584.777	1.18047	4319.42	6.96931	1893.21	0.539998	1.61034	0.460153	bd	bd	bd	bd	0.167062	bd	bd	bd	0.307199	bd	0.653956	bd	33.6458	3.73871	0.638617	0.207247	0.0993654	nd
25.5236	14.0387	342.819	0.583666	2217.62	3.87942	1049.03	0.536838	1.86862	bd	bd	1.6083	bd	bd	0.166084	bd	0.50219	0.704481	bd	bd	0.487193	bd	19.7055	5.8737	3.24596	nd	nd	7.72501
25.5587	6.77154	757.036	0.888727	2177.95	6.50717	931.571	0.987565	1.76371	1.00851	6.78055	bd	0.36753	bd	bd	bd	bd	bd	bd	bd	bd	bd	10.2817	10.9079	0.331745	3.3665	nd	nd
25.5939	10.2945	598.646	0.767765	2844.72	2.87133	1437.24	0.695587	1.7309	0.294894	1.69862	2.08389	bd	3.6795	0.215197	bd	0.215461	1.83474	bd	bd	bd	bd	13.8423	12.4488	0.869443	2.04929	nd	13.3264
25.629	5.23943	332.861	0.616105	2910.11	2.89259	1075.85	0.936641	2.32495	bd	2.29301	bd	bd	bd	bd	bd	bd	bd	bd	bd	bd	bd	11.1082	5.5546	2.31476	nd	nd	nd
25.6642	10.1917	254.703	0.418805	1499.82	0.616903	1008.02	0.799691	2.18391	bd	bd	bd	bd	bd	bd	bd	bd	bd	bd	2.11161	0.119857	bd	16.7025	5.21506	2.54669	nd	nd	nd
25.6994	10.5913	427.135	0.870492	1533.09	4.3603	2023.01	3.29468	bd	0.399938	bd	bd	bd	bd	bd	bd	bd	bd	bd	bd	bd	bd	22.5676	3.69462	0	0	0.697536	nd
25.7345	11.8592	683.284	0.929084	3232.71	5.78158	2301.79	1.46282	0.483097	0.623261	bd	bd	bd	2.57505	bd	bd	0.45538	0.638815	0.41609	4.30103	0.146285	bd	13.9671	11.1018	0.11503	0.0459024	0.198731	12.6962
25.7697	11.9266	888.082	0.689669	2951.02	8.23869	1809.35	1.04225	1.38024	bd	3.40488	bd	bd	bd	bd	bd	bd	bd	bd	bd	0.208455	bd	17.0332	6.03582	1.23495	nd	nd	nd
25.8048	21.0175	550.155	0.957568	2818.52	3.94846	1681.78	0.588519	0.877519	bd	bd	bd	bd	bd	bd	bd	bd	0.772301	0.334802	2.07372	bd	bd	9.58168	4.64686	1.39047	nd	nd	nd
25.84	19.7693	318.519	0.444017	2442.22	4.01803	1262.87	bd	10.3319	bd	bd	bd	bd	bd	bd	bd	bd	0.680912	bd	0.909616	bd	bd	6.16831	11.9225	nd	nd	nd	nd
25.8751	13.7508	268.316	0.299642	1856.74	2.38645	1276.65	bd	0.416975	bd	bd	bd	bd	bd	bd	bd	bd	0.55138	bd	bd	0.126263	bd	4.56088	1.09462	nd	nd	nd	nd
25.9103	28.3236	565.07	0.685473	2930.91	6.06587	1562.57	1.33897	1.59243	0.226386	bd	bd	bd	bd	bd	0.684537	bd	bd	bd	0.936114	bd	bd	6.89958	4.77844	0.665864	0.416566	0.500802	nd
25.9454	22.2092	1057.11	1.0479	3003.95	6.09924	1273.33	4.67806	bd	0.263648	bd	bd	bd	bd	bd	bd	bd	0.816088	bd	bd	0.186879	bd	13.8229	5.94468	0	0	1.50241	nd
25.9806	15.8185	3522.73	1.58969	2108.65	5.32466	952.674	0.542908	1.08024	bd	bd	bd	bd	bd	bd	bd	bd	1.43202	bd	0.951744	bd	bd	30.8784	4.00691	1.85549	nd	nd	nd
26.0158	40.1273	2927.45	0.86308	2471.92	8.20492	1586.57	3.4528	0.261568	bd	bd	bd	bd	bd	bd	bd	bd	bd	bd	4.6808	0.961577	bd	26.57	9.35674	0.0706445	nd	nd	nd
26.0509	34.4671	928.369	0.902915	1680.12	3.75739	1407.26	0.858198	0.424779	0.364744	3.15668	1.28233	bd	2.26421	bd	bd	0.132586	bd	bd	2.2661	0.388451	bd	11.3957	11.1381	0.17267	nd	nd	28.3393
26.0861	40.2641	853.184	0.813221	2860.39	4.24303	2640.8	bd	8.47655	bd	bd	bd	bd	1.54523	bd	bd	0.181874	0.770511	0.669713	1.02931	0.35465	bd	31.8764	13.0278	nd	nd	nd	23.3295
26.1212	32.8849	793.734	1.09858	2943.67	8.32235	1269.44	0.308451	1.54277	bd	bd	bd	bd	bd	0.191809	bd	bd	0.813596	0.352703	3.28234	0.374481	bd	33.0185	6.86615	4.66423	nd	nd	nd
26.1564	39.8502	2016.65	1.24707	2469.95	9.17972	1367.71	0.353864	5.30974	bd	bd	bd	0.663733	bd	bd	1.83269	bd	1.87609	0.811275	1.24688	0.213739	bd	43.9505	12.308	13.9927	nd	nd	nd
26.1915	47.7113	1061.11	0.855175	3781.46	14.478	1204.2	bd	bd	bd	bd	bd	bd	bd	bd	bd	bd	bd	bd	bd	0.620584	bd	26.6922	0.620584	nd	nd	nd	nd
26.2267	22.6212	879.861	0.849846	2458.91	3.8042	2309.68	1.42177	109.596	0.725965	bd	bd	bd	6.0137	0.175421	0.72687	bd	bd	0.160482	0.994005	0.170391	bd	13.189	119.984	23.8807	8.94024	0.165828	nd
26.2619	14.896	717.602	0.966226	1501.83	1.84594	1234.74	0.254352	bd	bd	bd	bd	bd	1.34547	bd	bd	bd	bd	bd	bd	0.153632	bd	15.9894	1.75345	0	nd	nd	nd
26.297	37.1087	1065.11	1.53521	3147.48	11.1688	1874.34	bd	2.15342	bd	2.11327	bd	bd	bd	bd	bd	bd	bd	bd	1.51706	0.260052	bd	32.2112	6.04381	nd	nd	0	nd
26.3322	35.084	756.747	0.600328	2136.76	8.44244	1763.29	0.325443	bd	0.557418	1.59741	bd	bd	bd	bd	bd	0.407272	1.72541	0.185141	bd	0.990723	bd	24.5176	5.78882	0	0	0.110061	20.7292
26.3673	32.4997	585.675	0.630727	3364.9	7.14085	1176.43	0.768627	0.762783	0.654977	bd	bd	bd	2.02282	bd	bd	0.238086	2.0274	bd	1.34744	0.464262	bd	51.8686	8.28639	0.21252	0.0689678	0.0993654	29.9927
26.4025	48.2156	462.178	1.05335	2879.34	11.1557	1896.27	0.346779	2.07862	0.295504	bd	bd	bd	bd	0.215643	bd	bd	bd	bd	bd	1.05568	bd	53.5274	3.99222	1.28362	0.416566	0.0993654	nd
26.4376	38.1226	499.53	0.634894	2493.21	8.63993	1372.54	0.597589	2.08008	bd	bd	bd	bd	bd	bd	bd	bd	2.3683	0.510788	bd	0.179578	bd	25.0249	5.73634	3.24596	nd	nd	nd
26.4728	44.9374	449.349	0.45685	1741.2	5.43289	2021.55	1.38899	0.825965	0.234844	bd	bd	bd	bd	bd	bd	0.171587	0.726929	bd	1.95189	0.670844	bd	30.3602	5.97105	0.332932	0.208283	0.500802	31.6627
26.508	38.4444	428.621	0.418312	2574.12	9.55001	1378.21	bd	1.05136	bd	bd	bd	bd	1.39058	0.163471	bd	bd	bd	bd	5.59482	0.959055	bd	71.8949	9.15928	nd	nd	nd	nd
26.5431	30.7981	1305.8	0.585008	2137.39	10.0076	1584.79	0.321482	1.28572	bd	bd	bd	bd	3.41814	bd	bd	bd	0.847967	bd	bd	0.390301	bd	33.7442	6.26361	3.72954	nd	nd	nd
26.5783	29.3726	1103.03	0.66211	1828.83	20.2542	1223.82	0.755495	1.4995	0.213174	bd	bd	bd	bd	bd	bd	bd	1.3263	bd	bd	0.303716	bd	22.8778	4.09819	0.876864	0.416566	0.300084	nd
26.6134	48.5554	1843.95	1.29741	2886.5	15.0232	1795.15	bd	0.410397	0.352395	2.02983	bd	bd	6.60638	1.03635	bd	bd	bd	bd	1.45717	0.249785	bd	53.7275	12.1423	0.275871	0.406605	0	nd
26.6486	32.7083	667.212	0.916089	2432.93	9.5629	1366.66	0.661427	4.93768	bd	1.6152	bd	bd	3.4988	bd	0.847898	0.20488	bd	bd	2.33062	0.198762	bd	33.3436	14.2953	6.96154	nd	nd	46.6756
26.6837	33.2001	512.006	0.539567	2347.19	8.71306	1008.25	0.56259	0.838858	bd	bd	bd	bd	bd	0.349844	bd	bd	bd	bd	3.97457	0.339813	bd	39.711	6.06568	1.39047	nd	nd	nd
26.7189	36.4089	513.49	0.460565	1983.76	7.00474	769.447	0.521829	1.55616	bd	bd	bd	bd	bd	bd	bd	bd	0.684786	bd	2.76267	0.315192	bd	20.9081	5.84064	2.78093	nd	nd	nd
26.754	38.668	814.414	0.915861	3720.49	9.04289	1186.73	0.32272	1.29067	bd	bd	bd	0.605318	bd	bd	bd	bd	bd	0.183592	bd	bd	bd	29.0094	2.40231	3.72954	nd	nd	nd
26.7892	62.0394	753.729	1.10144	3381.85	9.92963	1578.23	bd	3.90004	0.911946	1.73937	bd	bd	bd	0.220361	bd	0.443468	bd	bd	5.03207	0.430225	bd	71.8396	12.6775	1.01305	0.349309	0	22.3909
26.8244	54.5873	533.737	1.50324	2543.27	9.08287	2959.69	0.291775	1.45937	0.248633	bd	bd	bd	bd	bd	bd	0.181661	0.769611	0.333635	4.14327	0.888232	bd	49.5889	8.31618	1.0711	0.347598	0.0993654	49.9989
26.8595	46.012	486.732	0.80666	1657.39	7.33577	1070.51	bd	5.55634	2.81789	bd	1.52006	bd	bd	bd	bd	0.157165	1.33832	0.288646	1.78784	0.152472	bd	34.5021	13.6187	0.467086	0.116771	0	46.6756
26.8947	64.0981	824.738	0.999229	1791.14	8.64677	1545.64	0.577404	1.14888	0.492028	bd	bd	bd	bd	bd	bd	bd	bd	1.15213	2.03455	0.699256	bd	37.3217	6.10425	0.426097	0.138279	0.0993654	nd
26.9298	80.5814	847.797	1.59861	3618.16	14.4274	2249.86	0.931557	0.459937	bd	bd	bd	1.7473	bd	bd	bd	bd	1.22246	bd	6.58124	1.12815	bd	64.308	12.0706	0.46042	nd	nd	nd
26.965	58.7308	443.502	0.877142	4058.26	18.3519	1548.75	0.546736	1.08786	bd	bd	1.63795	bd	1.43886	bd	bd	bd	bd	0.154742	4.83061	0.662116	bd	39.4398	10.3589	1.85549	nd	nd	nd
27.0001	53.4973	349.054	0.977299	1960.69	10.9983	1066.06	0.443693	0.44032	bd	1.0835	bd	bd	bd	bd	bd	bd	bd	0.252412	2.349	0.133332	0.131997	23.8582	4.70226	0.925443	nd	nd	nd
27.0353	42.6075	521.096	0.872403	2276.8	9.69049	1601.93	0.605479	1.20474	bd	bd	bd	bd	bd	bd	2.34406	0.18755	1.59706	bd	bd	0.549487	bd	31.6189	6.48837	1.85549	nd	nd	51.6688
27.0705	26.5371	582.728	0.692315	2677.16	6.98553	1586.69	bd	3.92811	bd	bd	3.39536	bd	bd	bd	bd	bd	0.739935	bd	0.988463	1.36569	bd	35.2781	10.4176	nd	nd	nd	nd
27.1056	50.6856	462.18	0.640577	2341.48	6.74489	909.648	5.73362	0.201559	bd	bd	bd	bd	1.07437	bd	bd	bd	0.535723	0.115543	5.04541	0.370486	bd	32.7231	13.0767	0.0327823	nd	nd	nd
27.1408	39.8349	403.897	0.58726	2254.98	6.84112	1620.47	0.263714	1.31901	bd	bd	bd	0.494642	bd	bd	bd	bd	bd	bd	2.80627	1.12298	bd	38.9233	6.00662	4.66423	nd	nd	nd
27.1759	60.4114	497.725	0.913283	2812.34	6.33517	1432.17	bd	bd	bd	bd	bd	bd	bd	bd	bd	0.190059	bd	0.524456	2.16202	1.11368	bd	59.5025	3.99022	nd	nd	nd	33.3326
27.2111	54.7017	424.697	0.986169	1264.03	9.82909	914.758	0.220258	0.660121	bd	bd	bd	0.413132	1.16512	bd	0.567531	bd	1.16775	0.125302	3.12771	0.133039	bd	29.4171	7.57996	2.79484	nd	nd	nd
27.2462	60.0573	759.147	1.20304	3312.61	10.2132	1477.47	bd	0.577312	bd	bd	bd	bd	bd	bd	0.74574	bd	1.53443	bd	2.04982	bd	0.173064	45.4268	4.9073	nd	nd	nd	nd
27.2814	64.1146	298.181	0.439142	1563.75	9.64457	1034.62	bd	4.88054	1.3956	bd	bd	bd	bd	bd	bd	bd	bd	bd	3.2988	1.27267	bd	25.7125	10.8476	0.828396	0.207099	0	nd
27.3166	56.7987	337.163	1.03637	2899.09	11.9516	909.584	0.428579	5.54609	0.365208	1.04659	bd	bd	bd	bd	bd	0.266836	2.83457	0.48884	4.53797	0.258868	0.513827	48.3287	15.7735	2.77122	1.5324	0.221222	44.7899
27.3517	66.3947	424.304	1.08063	2790.06	10.7815	1268.77	5.2367	7.45581	0.775483	2.22789	bd	bd	bd	bd	bd	bd	0.595634	0.258214	4.0103	0.136397	bd	43.3129	20.6964	0.838742	0.971886	1.27691	nd
27.3869	55.692	459.15	0.646576	2091.1	8.94676	854.317	0.444279	5.30616	bd	bd	bd	bd	1.16922	bd	bd	bd	1.17187	bd	0.778841	0.403194	bd	24.2348	9.27356	11.1375	nd	nd	nd
27.422	76.136	750.013	0.887834	2111.27	9.51405	1548.36	0.708764	bd	0.603965	bd	bd	bd	bd	bd	bd	0.441282	0.930097	0.605815	5.00726	1.28644	bd	41.0455	9.58363	0	0	0.0993654	21.56
27.4572	66.4686	559.34	1.02353	3608.16	18.6668	1509.94	bd	1.16016	bd	bd	bd	bd	bd	bd	0.747457	0.18061	bd	0.165027	1.02216	0.529154	bd	35.8784	3.80457	nd	nd	nd	103.354
27.4923	100.216	558.295	0.902534	2172.16	13.5684	1308.42	0.597227	24.9754	bd	bd	bd	bd	bd	bd	1.53885	bd	0.783728	0.339755	1.04697	2.35105	bd	26.5543	31.6329	38.9975	nd	nd	nd
27.5275	80.4594	800.399	1.14704	2379.98	11.1919	1467.17	bd	2.02008	bd	bd	bd	bd	bd	0.209569	bd	bd	bd	0.385362	4.78564	1.02594	bd	27.1411	8.4266	nd	nd	nd	nd
27.5626	82.8683	477.002	0.61857	2113.25	22.6623	1289.25	13.3498	0.713914	bd	1.75673	bd	bd	bd	bd	2.78503	bd	0.944033	0.203607	1.26111	1.96074	0.214014	34.5911	22.9749	0.0498697	nd	nd	nd
27.5978	69.8142	519.664	1.00563	1619.28	7.44815	1353.33	1.29174	bd	0.659572	3.79921	bd	bd	bd	bd	0.660394	0.320741	0.676032	0.293068	bd	0.467519	bd	34.2305	8.16827	0	0	nd	23.2217
27.633	59.3537	734.785	0.700639	2105.82	10.2678	1464.28	bd	1.28907	bd	bd	bd	bd	bd	bd	0.554129	0.26913	0.567251	bd	5.34234	0.78458	bd	30.6237	8.80649	nd	nd	nd	38.1517
27.6681	55.6301	631.994	0.715437	2351.8	7.78217	1035.2	bd	1.66472	bd	bd	bd	bd	bd	bd	bd	bd	bd	bd	1.967	0.50661	bd	31.75	4.13834	nd	nd	nd	nd
27.7033	66.4682	700.777	0.823185	3461.84	7.58349	2484.86	0.429799	0.426531	1.10607	bd	bd	bd	2.27354	bd	bd	0.267596	bd	bd	18.3097	1.83021	bd	60.5317	24.6434	0.0831414	0.022837	0.0329025	28.3393
27.7384	44.2908	1032.13	0.876582	2726.69	13.4401	1283.98	bd	1.89305	bd	1.55017	bd	bd	3.35794	bd	0.813761	0.593827	4.19848	0.542592	5.60866	1.73019	0.18885	77.9919	20.2887	nd	nd	0	22.633
27.7736	69.5382	802.691	0.776158	2443.91	19.6383	1962.11	2.11733	1.80021	0.255923	bd	bd	0.563323	1.58868	bd	bd	0.186988	0.792177	0.343418	10.6672	1.2789	bd	45.2655	19.5941	0.53723	0.416566	0.700526	105.024
27.8087	75.512	394.963	0.772586	2055.96	13.6504	1277.72	0.257881	0.77288	bd	1.26579	bd	bd	4.11969	bd	0.664474	0.160559	2.74124	0.146706	3.66197	1.25546	0.154204	76.9697	15.0466	2.79484	nd	nd	85.018
27.8439	68.9699	454.039	1.60716	2222.58	14.1661	1063.79	0.262469	bd	2.25449	bd	bd	bd	2.79069	0.163215	bd	0.163415	bd	0.300125	2.79303	1.59804	0.156948	58.1249	10.3255	0	0	0.00985768	86.6879
27.8791	76.1242	616.466	2.00237	3991.27	32.6357	1328.73	bd	bd	0.485089	bd	bd	bd	4.52439	0.176115	bd	bd	2.25603	0.161117	0.99794	0.86217	bd	76.4242	9.46285	0	0	0	nd
27.9142	95.6771	567.365	1.74694	2357.31	20.6863	1821.4	0.301955	0.299659	0.257307	bd	bd	0.566369	bd	bd	bd	bd	bd	bd	3.21321	2.20504	bd	33.8927	6.84353	0.21252	0.0689678	0.0993654	nd
27.9494	58.4174	336.259	0.764274	2992.06	10.737	744.603	0.252301	0.250382	bd	bd	bd	bd	1.33461	bd	bd	bd	bd	0.288497	1.78691	0.152393	bd	29.4995	4.0651	0.925443	nd	nd	nd
27.9845	56.4909	387.487	1.1943	2841.19	9.12627	1414.39	0.314043	0.9412	0.537893	bd	bd	bd	bd	bd	0.809185	bd	bd	1.07908	3.34184	0.956021	0.187788	54.6808	7.97927	0.36096	0.103623	0.0494355	nd
28.0197	63.9358	698.53	0.991317	3154.42	20.9317	1600.62	0.288091	2.59312	bd	bd	bd	bd	bd	bd	0.742315	0.179368	bd	bd	5.11623	0.525514	bd	42.3714	9.44464	8.39377	nd	nd	116.697
28.0548	37.8851	676.994	0.649587	2113.82	6.85262	1135.84	1.42426	5.42674	bd	bd	bd	bd	bd	bd	0.60759	bd	1.25018	0.134147	4.18767	0.14243	0.141004	28.4285	13.173	3.55315	nd	nd	nd
28.09	58.9287	375.2	0.949182	3714.62	18.3962	1508.24	1.02037	1.26639	bd	bd	bd	bd	1.33934	bd	bd	0.316857	1.34237	0.289518	5.38864	1.3871	bd	36.3178	12.3506	1.15738	nd	nd	58.0583
28.1252	74.7054	468.623	0.926276	3530.5	18.5283	1715.3	0.379801	11.3978	0.977401	3.74708	bd	bd	2.00906	bd	bd	0.236467	3.02542	1.30503	1.33828	1.61731	bd	37.4961	26.0337	2.5142	1.54381	0.125054	78.3548
28.1603	64.0714	558.172	0.635923	2194.75	21.4327	1860.6	11.1024	1.65011	0.471516	bd	bd	bd	1.45622	bd	bd	0.344509	1.45952	0.314785	2.92945	0.838046	0.164614	40.3454	20.5666	0.118745	0.207247	1.99374	62.2124
28.1955	87.0419	462.446	0.754582	3444.23	29.1453	1778.74	0.292452	1.75298	0.752614	bd	bd	bd	bd	bd	2.27573	bd	bd	0.502446	3.11209	0.890293	bd	52.1388	9.5786	0.502174	0.137936	0.0329025	nd
28.2306	70.7834	466.619	0.656771	2134.38	23.5112	1597.45	bd	6.60934	bd	1.15799	bd	bd	bd	bd	bd	bd	1.25078	0.134211	4.18969	1.7228	bd	43.0407	15.0648	nd	nd	0	nd
28.2658	61.0545	437.961	0.507292	2563.38	14.2475	940.587	bd	9.72803	bd	bd	bd	bd	1.51264	bd	1.48099	bd	3.03967	0.655589	2.02528	0.521619	bd	40.7196	18.9638	nd	nd	nd	nd
28.3009	97.846	634.309	1.12007	3321.99	20.376	1738.14	6.08949	3.39812	bd	bd	bd	bd	1.99703	bd	2.93773	0.23505	4.01305	1.08244	5.36094	0.688654	0.225748	87.5335	25.8025	0.520383	nd	nd	86.6879
28.3361	97.3482	515.823	1.09552	2451.16	16.0938	1469.95	6.01142	2.08622	0.254095	bd	bd	bd	bd	bd	1.54433	0.373161	2.37529	0.512296	4.23429	1.26976	bd	65.4138	18.6609	0.27746	0.486223	2.00321	43.1283
28.3712	93.6516	480.013	0.545346	1484.94	15.7957	1435.77	bd	0.570068	bd	bd	bd	bd	bd	bd	bd	bd	1.00845	0.32679	6.75592	0.463006	bd	41.0342	9.12423	nd	nd	nd	nd
28.4064	94.5053	367.254	0.672297	2044.41	11.9766	698.999	bd	1.02556	bd	bd	bd	bd	bd	bd	0.66074	0.482162	bd	0.440561	6.37017	1.8726	bd	46.116	10.8518	nd	nd	nd	24.8394
28.4416	77.6458	389.345	0.524071	2459.52	43.7469	1370.78	0.821008	bd	2.80077	bd	bd	bd	2.89051	bd	bd	0.16926	bd	0.623265	2.89292	0.991801	bd	36.5915	11.1895	0	0	0.0248208	258.46
28.4767	83.2315	363.9	0.578534	2199.22	13.0362	1400.69	0.273041	2.18397	bd	1.3402	1.64417	bd	bd	bd	bd	bd	bd	0.312213	4.84894	1.82897	bd	81.2102	12.4315	7.45907	nd	nd	nd
28.5119	68.6809	358.438	0.589483	2323.73	20.5442	992.92	bd	0.783656	bd	bd	bd	bd	bd	bd	bd	bd	2.08287	0.673285	2.08512	0.596503	bd	57.3622	6.22144	nd	nd	nd	nd
28.547	106.903	568.098	0.927184	2095.99	16.566	2641.77	0.319233	0.956752	bd	bd	bd	bd	bd	bd	bd	0.600245	2.54294	0.73188	4.53317	2.33121	bd	75.8448	12.0154	2.79484	nd	nd	27.5987
28.5822	102.7	795.933	0.890295	3691.48	27.0017	1584.47	bd	bd	0.586282	bd	bd	bd	bd	bd	0.881979	0.428361	1.81476	0.981427	14.582	1.24878	bd	82.3927	20.5236	0	0	0	63.035
28.6173	84.6097	331.451	0.486088	3279.66	21.403	995.721	bd	1.4371	bd	1.1768	bd	bd	bd	0.600828	0.617762	0.149272	1.27111	0.274149	11.0669	1.60599	bd	36.0104	18.1999	nd	nd	0	143.383
28.6525	89.1769	388.973	0.945724	2164.54	21.1924	1107.88	0.245988	4.42829	bd	1.20741	bd	bd	2.61545	bd	0.633828	0.617209	2.61482	0.422618	6.98615	0.448712	0.147093	53.835	20.2205	16.7875	nd	nd	34.3358
28.6877	92.1343	386.881	0.593168	2658.59	21.0236	1303.7	1.31665	1.30664	bd	bd	1.96736	bd	bd	bd	bd	bd	5.20505	0.185863	5.8021	1.59055	bd	96.4937	17.3742	0.925443	nd	nd	nd
28.7228	104.315	601.383	0.734469	1996.55	26.7864	1142.71	1.1953	1.48351	1.01856	bd	bd	bd	bd	bd	bd	0.184666	6.30567	0.168733	2.10068	1.80585	bd	57.6598	14.263	0.265782	0.0862525	0.0993654	145.053
28.758	102.091	541.2	0.755702	2423.29	20.1013	1112.98	0.564165	12.6376	0.239178	bd	bd	bd	1.48473	bd	bd	bd	bd	0.964438	6.97251	2.2209	bd	44.931	25.0835	7.82672	3.12907	0.199725	nd
28.7931	54.7791	451.389	0.903199	2297.23	12.2682	1502.73	0.268656	0.266613	bd	bd	bd	bd	bd	bd	bd	0.336207	1.42434	0.307199	1.90275	1.14402	bd	38.8139	5.64979	0.925443	nd	nd	36.49
28.8283	58.7508	836.618	0.902252	3041.7	12.7827	877.634	1.73013	bd	3.69065	1.40599	bd	bd	bd	bd	bd	0.538595	1.51866	0.32754	8.13515	0.697258	bd	40.4912	18.044	0	0	0.0428299	23.7335
28.8634	65.6839	418.06	0.478245	3388.36	24.6307	966.828	1.89347	6.81688	0.200186	bd	bd	bd	bd	bd	bd	bd	2.49718	0.942192	4.17199	0.715156	0.282356	59.2365	17.2371	2.37064	2.01662	0.800886	nd
28.8986	83.4499	589.72	0.811023	2184.93	23.713	906.897	0.499093	2.48388	bd	1.21878	bd	bd	1.31348	0.154407	bd	0.310739	0.65495	0.71194	11.4616	1.5118	bd	65.1952	20.3207	4.64103	nd	nd	76.3115
28.9338	89.015	679.538	0.778385	2417.05	26.2321	1182.09	0.274684	0.547917	0.234069	bd	3.32467	bd	2.92057	0.170811	bd	0.861942	0.724529	0.314092	4.87813	0.333485	bd	68.4052	14.5849	0.427165	0.138625	0.0993654	30.4338
28.9689	85.4866	545.3	0.653511	3425.41	25.8496	1234.17	0.315225	3.46927	bd	bd	bd	bd	bd	0.196021	0.81223	0.196262	1.67124	0.360449	4.47626	0.767315	bd	82.7659	12.2643	10.2632	nd	nd	131.71
29.0041	104.158	556.531	0.758274	2887.21	29.9141	2247	0.331234	0.660718	0.567337	3.26793	bd	bd	1.75216	bd	0.85348	0.206229	0.87369	0.188435	7.04955	1.00835	bd	67.3225	16.7591	0.240242	0.406605	nd	145.053
29.0392	98.4918	388.468	1.49335	2728.21	20.124	1050.9	bd	1.40545	bd	4.16531	bd	bd	bd	0.174735	0.724031	0.17495	1.48976	0.805669	6.98036	2.2234	bd	68.5147	18.1437	nd	nd	0	115.027
29.0744	78.634	332.054	1.14255	1395.01	12.589	1025.01	0.751966	bd	bd	0.91587	bd	bd	bd	bd	bd	0.116173	0.49217	0.10615	3.97118	0.340367	bd	38.3127	6.69388	0	0	nd	108.364
29.1095	86.0037	610.316	1.40256	2439.83	27.2461	1520.74	bd	0.523552	bd	bd	bd	bd	bd	bd	bd	0.163415	1.39154	0.752552	9.32242	2.87583	bd	69.3239	15.0293	nd	nd	nd	166.729
29.1447	75.3567	634.897	1.31459	2244.46	15.5883	1079.27	0.273041	0.818313	0.232668	bd	bd	bd	bd	bd	bd	0.513391	0.720194	0.469096	13.5751	1.16269	0.163269	79.6474	17.7645	0.64181	0.208283	0.0993654	30.3635
29.1798	71.5543	534.979	0.756478	2779.92	20.5421	947.148	0.53034	bd	1.13318	bd	bd	bd	bd	bd	1.36651	0.164275	2.10178	0.301705	4.68575	2.08774	bd	70.9245	12.3713	0	0	0.0396279	125.047
29.215	98.3043	399.183	0.60211	3439.63	34.6767	805.127	bd	1.34734	bd	bd	bd	bd	bd	bd	0.694096	0.167717	1.42817	0.617581	6.69176	2.46015	bd	52.3675	13.4068	nd	nd	nd	206.758
29.2502	79.7557	503.581	0.747966	2661.43	42.8214	993.646	0.768911	1.78133	bd	bd	bd	0.477559	bd	0.158326	bd	0.957459	1.34986	0.583716	14.4708	1.23951	bd	80.6318	21.7875	2.16039	nd	nd	44.724
29.2853	96.9138	326.52	0.987529	1878.14	30.9785	1057.44	0.20026	bd	1.37544	bd	bd	bd	bd	bd	bd	0.124684	0.528223	0.228991	7.11287	1.70675	0.119749	43.9317	11.2772	0	0	0.0123282	248.457
29.3205	101.692	566.043	0.682801	2663.3	26.7177	1354.42	0.664305	0.218296	3.96818	bd	bd	bd	bd	bd	0.566786	bd	4.09046	0.251527	9.3708	1.60633	bd	40.0164	20.7367	0.0124997	0.00325781	0.0141749	nd
29.3556	78.0799	359.428	0.761943	1810.19	19.1729	929.222	0.394938	bd	1.0113	0.964438	bd	bd	1.03937	bd	bd	bd	1.04172	0.337573	3.48942	0.716832	bd	33.3941	8.99559	0	0	0.0404889	nd
29.3908	130.735	525.185	0.663041	3698.05	28.1159	1192.56	1.07008	9.29928	0.226268	bd	bd	bd	bd	bd	0.68418	0.16532	2.82254	0.303624	2.82559	0.808333	0.158778	61.1514	18.2052	4.42256	2.43387	0.400443	170.069
29.4259	92.3154	556.944	0.725866	4098.18	30.2248	1498.6	1.65909	2.19712	bd	bd	bd	bd	5.85566	bd	3.56716	0.343751	1.4563	0.943839	11.7017	1.50483	bd	46.2568	29.2295	1.23495	nd	nd	87.9265
29.4611	71.3855	365.245	0.607779	1991.52	26.4559	1039.87	2.04793	0.738541	7.29836	0.906412	bd	bd	1.96344	bd	bd	0.114974	bd	0.317263	5.24456	0.562163	bd	24.2791	19.1937	0.0223758	0.00610192	0.0243405	230.104
29.4963	67.1278	466.271	0.511751	1687.24	15.8732	998.526	2.11152	11.7371	bd	1.0282	bd	bd	5.58475	bd	1.63005	0.130422	0.552532	0.84014	4.45822	0.764222	bd	32.3339	28.8372	5.18358	nd	nd	121.707
29.5314	90.8621	427.061	0.623558	2997.89	18.2162	1507.74	bd	1.56999	bd	bd	bd	bd	bd	0.162876	0.67489	bd	bd	0.600492	6.5066	0.637569	0.156622	33.0752	10.1524	nd	nd	nd	nd
29.5666	88.4871	396.244	0.868471	2099.59	19.4406	1648.1	1.19815	2.37808	bd	4.40712	bd	bd	bd	bd	bd	bd	2.3683	0.339962	2.10568	1.4474	bd	31.2068	14.2447	1.85089	nd	nd	nd
29.6017	113.668	498.023	1.09423	2586.52	29.17	3358.97	0.613948	2.13703	bd	bd	bd	bd	bd	bd	bd	bd	1.6194	0.700274	9.76185	1.30068	bd	31.7432	16.1332	3.24596	nd	nd	nd
29.6369	92.4508	357.309	0.66293	2260.74	28.2574	1438.44	1.16703	bd	bd	1.4214	bd	bd	bd	bd	bd	bd	2.30678	0.331131	9.25493	1.23314	bd	42.2897	15.7144	0	0	nd	nd
29.672	110.375	601.858	0.704398	2110.89	25.2598	1248.27	1.90625	5.13861	bd	bd	bd	bd	bd	0.168141	0.696706	0.508408	0.713204	0.929085	3.8396	1.31636	bd	77.6081	15.2164	2.51379	nd	nd	49.6842
29.7072	109.108	548.727	0.917411	2589.84	30.2033	1877.07	3.32667	3.59906	0.255616	bd	bd	bd	bd	bd	0.772922	0.375394	3.18864	1.03072	3.19208	3.10553	0.360538	46.9265	18.8466	0.774587	0.833821	1.10196	80.4574
29.7117	78.2885	265.958	0.611419	2153.72	19.1941	1626.4	bd	0.512294	bd	bd	bd	bd	bd	bd	bd	0.644402	2.73002	0.441237	4.56097	1.09364	bd	61.285	9.98256	nd	nd	nd	29.7859
29.7468	116.623	490.242	1.10369	2416.42	40.4945	3254.7	1.78725	0.707352	0.302179	bd	bd	0.665138	5.66499	bd	bd	0.666769	bd	0.812993	8.80913	1.51005	bd	92.7385	20.9258	0.221587	0.138625	0.500802	60.7325
29.782	86.9091	228.1	0.400965	1403.42	15.6538	824.966	bd	0.804126	1.38095	bd	bd	bd	1.06358	bd	bd	0.125184	4.8102	0.460963	2.85515	0.85619	bd	21.2092	12.3563	0.137936	0.0344839	0	125.047
29.8171	92.5458	632.818	0.917967	3520.49	29.7155	1314.38	bd	1.68451	2.60301	bd	bd	bd	bd	bd	bd	0.209687	bd	0.965642	3.58389	1.43415	0.201389	63.1959	10.4809	0.153296	0.0383239	0	141.713
29.8523	114.116	645.521	0.589541	1682.03	23.213	1719.3	9.12633	1.06474	bd	bd	bd	bd	bd	bd	1.37883	bd	1.41148	0.151455	3.78051	0.648049	bd	38.3261	17.5614	0.108796	nd	nd	nd
29.8874	93.0785	299.362	0.529911	1941.14	16.1834	885.759	1.74533	3.6833	0.184523	1.06288	3.93792	bd	bd	bd	bd	0.13482	2.30181	0.123188	3.07494	1.7134	bd	45.5879	17.9621	1.38963	6.96921	nd	120.037
29.9226	88.1744	301.582	0.627567	2374.65	27.8984	1749.53	bd	4.42286	0.289905	bd	bd	bd	bd	0.211557	0.876606	0.211817	0.897364	bd	2.40953	1.03568	bd	59.2367	10.3553	3.61391	0.903478	0	131.71
29.9578	78.5438	271.093	0.468761	2000.32	23.642	1133.1	0.526186	0.259793	bd	bd	bd	bd	bd	bd	bd	0.327607	2.78273	0.299341	5.57147	1.43416	0.630849	61.9234	11.2013	0.46042	nd	nd	72.1657
29.9929	112.476	382.051	0.699255	2203.23	29.8338	1320.78	bd	0.551247	bd	1.35646	bd	bd	1.46185	bd	2.86964	0.51962	2.9376	0.316001	11.7728	3.02796	bd	70.4027	24.8132	nd	nd	0	57.4147
30.0281	85.151	1188.16	0.747321	2198	33.9707	1437.9	2.01331	1.49727	bd	bd	bd	0.468526	bd	bd	2.59382	0.155522	1.98978	0.7162	6.20519	1.82411	bd	51.2892	17.4637	0.693508	nd	nd	218.431
30.0632	133.741	999.709	0.956516	2794.47	49.2666	1187.06	0.336558	bd	bd	bd	bd	bd	bd	0.209287	1.74307	1.0561	2.68095	1.34982	7.16286	3.07368	bd	117.275	17.6123	0	nd	nd	46.6496
30.0984	100.451	700.176	0.579087	3267.31	25.2318	1077.54	bd	4.92532	bd	3.03565	bd	bd	bd	bd	bd	0.385057	6.54142	0.882211	2.17922	1.68566	bd	67.0187	19.6345	nd	nd	0	65.5274
30.1335	73.5011	829.571	0.829796	2485.1	35.3598	972.271	bd	5.77085	bd	1.34826	bd	bd	bd	bd	0.707769	0.516481	1.4563	1.41732	8.7787	2.34103	bd	70.1203	22.3367	nd	nd	0	68.4629
30.1687	100.32	531.095	0.732215	2767.78	37.0713	2718.83	0.940556	bd	bd	bd	1.4054	bd	bd	bd	1.20874	0.732359	4.34001	0.669171	6.62833	2.5572	bd	55.571	18.4818	0	nd	nd	50.6191
30.2039	77.5292	815.109	0.974451	1534.46	22.7842	782.925	bd	bd	bd	bd	bd	bd	bd	bd	1.29174	bd	0.657875	0.571812	1.76647	2.12567	0.149141	37.5913	6.41356	nd	nd	nd	nd
30.239	96.6363	658.528	0.806091	2265.02	49.0394	1459.54	bd	0.314605	bd	bd	bd	bd	1.67694	bd	bd	0.197376	0.836185	1.27144	7.87514	1.93013	bd	39.0439	14.1018	nd	nd	nd	248.457
30.2742	90.0431	556.552	0.805241	2965.2	31.407	1104.18	2.52036	bd	0.213065	7.41277	bd	bd	bd	bd	bd	0.470136	2.65785	0.573238	1.77088	0.912194	bd	29.3649	16.5305	0	0	nd	66.8041
30.3093	93.4116	758.359	1.55824	1774.36	34.6285	1296.99	bd	bd	bd	bd	bd	bd	1.58962	bd	1.55636	0.376068	5.58815	0.170956	3.19781	0.364838	bd	35.4488	12.8438	nd	nd	nd	92.0806
30.3445	71.2967	459.179	0.746543	1825.95	30.6955	1007.42	bd	2.81718	0.239982	1.38232	bd	bd	bd	bd	0.725648	0.17534	2.99361	0.807469	2.99685	1.54285	bd	56.946	13.6812	2.78078	4.09858	0	175.062
30.3796	71.5538	577.985	0.917397	2282.39	32.5906	1202.75	0.243364	0.241514	bd	bd	bd	bd	bd	bd	bd	0.15152	4.52551	0.278278	3.45582	1.33325	bd	37.3114	10.2293	0.925443	nd	nd	215.091
30.4148	85.3386	565.626	1.04727	2950.89	34.6666	1067.39	0.933808	bd	1.85759	bd	bd	bd	bd	0.192279	0.796725	0.970275	3.28684	0.708896	19.7641	1.69397	0.371641	56.5724	30.2045	0	0	0.0425651	35.7286
30.4499	99.0423	412.621	0.740282	2833.84	38.358	1028.86	2.29533	8.86286	0.433454	3.75133	1.5239	bd	5.39485	bd	0.652071	0.316699	3.36426	0.869563	14.3834	1.54079	bd	62.1003	43.3885	2.06535	nd	nd	121.118
30.4851	68.8345	274.561	0.669962	3164.54	51.7567	902.105	0.841069	0.555528	bd	2.74765	bd	bd	bd	0.173183	bd	0.348526	2.96041	0.956949	18.7924	2.37355	bd	43.8575	29.7493	0.615941	nd	nd	148.502
30.5203	75.3177	411.557	0.98223	2076.36	33.7332	1254.31	0.838739	1.38911	bd	bd	bd	bd	2.95293	bd	0.715612	0.871494	3.69209	0.636725	5.9108	2.36698	bd	59.0473	19.3745	1.54445	nd	nd	38.7073
30.5554	94.1287	454.244	0.599127	2860.25	47.7169	1686.01	0.867542	2.00982	bd	1.41002	bd	bd	bd	bd	bd	0.72078	8.40307	1.48224	8.15846	2.62351	bd	73.7805	25.6754	2.16039	nd	nd	66.2018
30.5906	88.852	664.804	0.873601	1882.21	44.8542	1490.04	1.06165	24.5172	bd	1.29305	1.58633	bd	2.80097	bd	bd	0.164017	2.80029	0.755323	2.80331	0.96108	bd	73.8286	38.7432	21.5355	nd	nd	273.473
30.6257	102.846	482.429	0.501181	2546.28	35.3219	690.278	bd	bd	bd	1.16788	bd	bd	bd	0.297395	bd	0.297759	3.79066	0.81756	5.06386	1.73752	bd	31.5302	13.1726	nd	0	0	118.626
30.6609	93.0144	462.446	0.771604	2621.62	49.7947	1027.84	bd	1.46275	bd	10.1201	bd	bd	bd	0.18186	0.753552	0.365987	0.771396	0.166373	4.15288	1.78059	bd	60.5054	19.7555	nd	nd	0	136.056
30.696	101.14	462.556	0.866443	2590.11	31.8061	1000.61	0.570225	bd	0.730074	bd	bd	bd	1.50068	0.176413	0.730984	0.355026	2.25985	1.46381	4.02851	0.517493	bd	37.7419	12.3331	0	0	0.066134	89.5881
30.7312	72.2328	495.747	0.922987	2390.25	37.8547	903.574	1.3482	1.33795	0.573002	bd	bd	bd	1.76965	bd	bd	0.208288	1.77365	bd	4.75056	1.42458	bd	47.29	13.1859	0.3462	0.138279	0.199225	181.742
30.7664	50.6586	334.632	0.540414	2155.06	21.0958	1582.84	0.681968	bd	bd	bd	bd	bd	bd	bd	bd	0.140595	2.40041	0.517713	4.0103	0.823837	bd	14.8995	8.57482	0	nd	nd	150.046
30.8015	81.1528	836.796	0.907669	2979.62	27.5831	1264.76	12.8728	4.48664	bd	bd	bd	bd	bd	bd	0.889247	1.08295	bd	0.592924	3.67249	1.46961	bd	43.4009	25.0667	0.325022	nd	nd	25.4703
30.8367	80.9946	360.22	0.758946	2141.89	27.0481	1196.37	0.52373	0.780915	0.222035	bd	bd	bd	bd	bd	2.70567	0.489928	1.38143	0.148231	5.54547	1.42747	bd	26.1309	13.2249	0.520976	0.208283	0.199725	55.2083
30.8718	120.07	346.496	0.309766	2753.59	33.9902	1052.67	0.344888	bd	bd	bd	bd	bd	bd	bd	bd	0.431607	bd	1.5814	9.79497	3.14976	bd	55.5667	15.3026	0	nd	nd	78.7526
30.907	72.336	637.384	1.73911	3636.7	57.7349	1689.88	0.424733	0.421503	bd	bd	bd	bd	bd	0.264118	1.09439	0.531528	5.64636	0.72971	10.551	2.06775	0.253976	76.3827	21.7311	0.925443	nd	nd	108.621
30.9421	93.0771	450.778	0.887528	3146.71	50.9369	1645.74	bd	0.371873	bd	bd	bd	bd	bd	bd	1.94072	0.233305	2.98496	bd	10.6423	0.683539	bd	61.3483	16.8567	nd	nd	nd	218.328
30.9773	128.191	428.541	1.0505	1783.53	34.6411	2065.39	0.388323	1.55304	1.33355	1.90605	bd	bd	bd	bd	bd	0.485963	10.3247	1.33431	6.89626	1.4167	bd	44.3933	25.6389	0.256871	0.0868667	0.0339964	71.2835
31.0125	90.1476	315.157	0.827661	1726.66	32.6638	799.291	bd	bd	bd	bd	bd	bd	bd	bd	0.600821	0.438438	4.95729	0.668567	2.48132	1.98729	0.139433	42.5407	11.1337	nd	nd	nd	74.5003
31.0476	109.747	344.422	0.708273	2052.13	38.4294	887.961	0.956614	0.711416	bd	bd	bd	bd	bd	bd	1.84713	bd	4.41411	0.271428	5.89672	1.30043	0.141941	34.6649	15.3978	0.693508	nd	nd	nd
31.0828	84.9099	345.373	0.974671	2561.02	54.3902	1204.84	0.327567	0.325076	bd	bd	bd	bd	bd	bd	4.25391	0.40993	5.21866	0.939199	3.48575	2.5919	bd	61.1245	17.552	0.925443	nd	nd	132.681
31.1179	101.892	280.436	1.94607	2293.92	35.0334	1182.12	0.622667	1.23894	bd	bd	bd	bd	1.63869	bd	1.60441	0.777283	2.46768	1.24244	4.39901	1.13017	bd	63.1241	15.1213	1.85549	nd	nd	45.0716
31.1531	104.457	266.805	0.527761	1789.58	46.5846	729.279	bd	0.229588	bd	bd	bd	bd	bd	bd	bd	0.289517	2.45919	1.32664	7.39369	1.54968	bd	47.3819	13.2483	nd	nd	nd	160.905
31.1882	118.984	670.207	1.13204	3786.98	78.7944	1542.07	bd	0.443209	12.2772	bd	bd	bd	bd	0.277719	bd	1.12058	9.49469	bd	7.93128	1.62932	bd	63.8282	33.174	0.0085515	0.00213787	0	70.3158
31.2234	147.355	497.579	0.866526	3171.38	53.1685	1296.94	bd	1.58861	bd	bd	bd	bd	bd	bd	bd	0.247309	4.22235	2.04956	4.22691	3.14301	0.477419	115.043	15.4778	nd	nd	nd	214.988
31.2585	119.943	395.344	1.20068	3574.96	49.4498	706.915	bd	bd	bd	bd	bd	bd	bd	0.204363	4.26786	0.204614	4.36892	0.37579	16.3395	1.80043	bd	60.1278	27.5614	nd	nd	nd	241.674
31.2937	97.5301	326.54	0.991413	2460.36	48.9057	1126.34	bd	0.322553	bd	bd	bd	1.22538	1.71931	bd	1.68333	0.202363	4.32085	1.30356	18.4731	1.78062	bd	47.4652	31.0311	nd	nd	nd	241.674
31.3597	92.3198	532.674	1.03715	2264.01	53.3118	895.352	bd	0.559884	bd	bd	bd	bd	bd	bd	1.45369	0.527762	3.73138	1.60955	4.98468	2.39217	bd	69.8992	15.2591	nd	nd	nd	101.015
31.3949	81.8717	441.607	0.769562	2097.69	42.5563	610.052	bd	1.07936	bd	bd	bd	0.404769	bd	0.134193	2.24085	bd	1.14411	0.865498	5.36078	1.70753	0.129041	45.6561	12.9371	nd	nd	nd	nd
31.43	114.774	1281.56	1.27786	2543.4	61.4754	1550.84	bd	bd	bd	1.58003	bd	bd	bd	0.402348	1.66716	0.807686	2.56421	1.476	5.71668	2.3507	bd	59.5649	16.5648	nd	0	0	76.113
31.4652	127.253	641.392	0.819956	4596.79	79.1886	945.073	0.366787	bd	0.312554	bd	bd	0.687974	1.94022	bd	0.945088	0.459012	5.84351	2.73346	20.8467	4.46634	bd	59.8584	38.6017	0	0	0.0993654	172.519
31.5004	126.761	700.883	1.48831	2406.38	57.7879	928.664	bd	2.47275	bd	bd	bd	bd	bd	bd	4.28372	1.03509	9.86933	0.94578	21.9786	1.00418	bd	76.5499	41.5894	nd	nd	nd	55.829
31.5355	76.202	340.188	0.723714	2155.2	33.5792	801.961	0.308262	0.614896	bd	bd	bd	bd	bd	bd	0.794288	0.773462	4.91111	0.706728	13.1322	2.0649	bd	46.6212	23.3058	1.86014	nd	nd	43.4141
31.5707	95.9842	383.225	0.732856	2216.81	51.2041	1032.28	bd	0.281384	0.241615	bd	bd	bd	bd	0.176318	2.20638	0.354834	3.01399	1.3001	7.04358	1.03442	bd	44.0612	15.6526	0.275871	0.0689678	0	144.305
31.6058	93.8159	1035.11	1.42428	2927.89	76.7581	991.063	bd	1.76128	5.1432	bd	bd	bd	bd	0.44014	0.907342	0.219244	2.80506	1.41231	bd	3.64562	bd	52.5241	16.3342	0.0811197	0.0202799	0	350.104
31.641	111.568	741.737	1.11137	2600.39	52.9742	1453.75	bd	bd	bd	bd	bd	bd	4.05062	bd	bd	2.15134	1.00487	0.654519	9.46383	3.01444	bd	51.8723	20.3396	nd	nd	nd	24.6238
31.6761	103.951	421.462	1.18008	2615.29	53.8524	1293.86	0.36545	bd	bd	bd	bd	bd	1.93315	bd	0.941643	0.227532	3.88469	0.837839	6.49005	2.89166	0.218527	74.6571	17.572	0	nd	nd	236.681
31.7113	107.996	466.927	0.79339	3211.46	70.9048	829.351	0.333217	bd	bd	bd	bd	bd	bd	bd	0.858588	0.836076	4.42976	1.71934	17.7528	4.86867	0.199253	65.6448	30.7985	0	nd	nd	84.8067
31.7465	94.6231	650.405	1.0974	2231.24	62.145	1246.99	0.371942	1.48753	bd	bd	bd	bd	bd	bd	bd	0.231573	10.88	1.49173	23.774	4.3022	bd	75.7897	42.5389	3.72954	nd	nd	268.36
31.7816	155.246	656.164	1.18379	2913.07	83.8306	1697.51	bd	bd	0.339022	bd	bd	bd	bd	bd	2.0605	1.74631	10.5779	1.36704	14.1309	3.87614	bd	58.9282	34.0978	0	0	0	48.0044
31.8168	126.113	631.19	1.01313	bd	67.9726	831.25	0.324189	0.321724	bd	bd	bd	bd	bd	bd	bd	0.609563	2.58242	1.67276	13.8106	4.73676	bd	56.6159	24.058	0.925443	nd	nd	111.51
31.8519	122.32	515.469	1.09301	3241.15	95.0895	970.829	1.11093	bd	bd	bd	bd	bd	1.94589	bd	0.947846	1.15432	6.84056	2.32081	23.5129	4.9282	bd	57.3552	42.7615	0	nd	nd	82.3774
31.8871	133.758	396.364	0.699337	2429.87	70.1336	1226.14	0.304342	bd	bd	bd	bd	bd	bd	bd	2.36824	0.572246	10.5161	1.92009	12.9651	2.03864	bd	58.5311	30.6848	0	nd	nd	122.559
31.9222	103.994	495.063	0.707106	2828.38	45.593	986.957	bd	0.307048	bd	bd	bd	0.580335	bd	bd	0.797222	0.387197	2.46463	0.531564	4.39355	1.50627	bd	54.9994	10.9678	nd	nd	nd	117.752
31.9574	98.0109	612.031	0.611437	2189.87	40.6546	1414.66	0.29908	bd	bd	bd	bd	bd	bd	bd	bd	0.562352	3.97594	0.513832	10.6228	2.3665	bd	28.439	18.3405	0	nd	nd	72.294
31.9925	80.7313	483.069	0.596574	2064.14	37.0731	1079.22	bd	1.9295	bd	bd	bd	bd	bd	bd	0.829433	0.200418	4.27934	1.10608	9.14214	1.17438	bd	54.0407	18.6613	nd	nd	nd	184.979
32.0277	90.8465	385.281	0.679694	1834.46	52.3641	837.044	0.265533	bd	bd	bd	bd	bd	1.40461	bd	bd	0.165323	7.05995	0.761336	8.48624	2.42503	bd	40.7103	20.568	0	nd	nd	316.738
32.0629	100.777	428.21	0.725385	2031.57	54.9121	1133.6	0.316823	bd	bd	bd	bd	bd	1.67592	bd	bd	0.794943	6.73557	0.726355	19.1345	3.08673	bd	44.6205	32.4709	0	nd	nd	69.0768
32.098	112.518	392.662	0.894893	2139.61	64.0938	1168.66	0.313461	0.311078	bd	bd	bd	bd	bd	0.391797	0.807684	0.983622	4.16713	0.358432	8.90242	1.71727	bd	48.8739	17.9529	0.925443	nd	nd	65.161
32.1332	128.146	595.133	0.936603	2907.96	70.645	1181.8	bd	0.369113	bd	3.66954	bd	0.697641	5.94182	bd	bd	0.231573	1.97194	2.13286	17.1686	3.39683	bd	54.8973	35.5799	nd	nd	0	305.065
32.1683	107.991	379.127	#VALUE!	2444.55	62.2468	1154.58	0.585123	0.872456	bd	1.42887	bd	bd	bd	bd	3.02283	0.730416	4.63779	1.33479	11.3756	2.65858	0.174072	61.7401	26.6464	1.39047	nd	nd	85.221
32.2035	118.59	592.228	0.581734	2294.39	52.6386	1016.71	bd	bd	bd	11.7343	bd	bd	bd	0.184443	1.53615	1.1154	3.15288	1.36001	8.42374	2.88976	bd	65.2217	30.3967	nd	0	0	47.1925
32.2386	94.3845	321.548	0.547998	2202.96	68.8864	990.623	bd	0.276695	bd	bd	bd	bd	bd	bd	bd	0.34892	7.41308	1.91765	15.8467	2.20615	bd	50.8667	28.0092	nd	nd	nd	197.427
32.2738	102.321	207.712	0.449935	1757.51	56.9562	820.031	0.487983	0.240932	bd	bd	bd	bd	bd	0.15097	1.88918	0.303822	2.58069	1.80929	20.6935	2.51343	0.145173	54.7747	30.6698	0.46042	nd	nd	187.466
32.309	89.7382	349.636	0.750395	2372.29	68.7308	1185.17	bd	bd	bd	3.12575	bd	bd	bd	bd	bd	0.595714	5.89154	0.362277	11.253	2.12225	bd	69.6672	23.3505	nd	0	0	115.376
32.3441	132.253	531.035	0.699562	2467.81	83.1975	1181.21	0.365986	bd	0.311871	bd	bd	0.686471	bd	bd	2.84793	1.60645	11.6711	2.09871	2.59209	4.01004	bd	67.9127	26.1907	0	0	0.0993654	51.7896
32.3793	123.122	512.505	0.550077	2121.07	55.1478	925.139	1.56615	0.308382	0.264798	1.52526	bd	bd	bd	bd	bd	0.193472	7.4342	1.06775	13.2379	3.78392	bd	71.5645	29.3819	0.110242	0.406605	nd	285.043
32.4144	89.3102	390.427	0.753956	2711.33	81.4863	1139.5	0.744297	0.367482	bd	bd	2.22982	bd	bd	0.230267	3.84515	0.463405	2.94971	0.636187	13.1523	1.35094	bd	81.6185	25.9695	0.46042	nd	nd	175.843
32.4496	129.971	393.621	0.677919	3289.34	103.094	971.23	0.373327	0.370488	bd	3.68321	bd	bd	3.96938	bd	0.961938	0.701956	4.96297	1.28278	10.6026	4.09047	bd	123.088	30.9992	0.925443	nd	nd	146.867
32.4847	bd	431.644	0.805993	2399.54	58.0468	788.836	bd	0.295225	bd	bd	bd	bd	bd	bd	bd	1.11871	3.95476	1.19312	20.0736	1.81124	bd	88.1715	28.4467	nd	nd	nd	51.8872
32.5199	122.868	493.832	0.695999	1865.03	73.4413	1020.89	bd	bd	bd	bd	bd	bd	1.74073	0.204633	3.41709	1.03261	6.11935	0.94352	10.517	3.00533	bd	98.2186	26.9802	nd	nd	nd	71.1218
32.555	126.461	818.918	0.910191	2571.7	74.8969	1160.58	0.322105	bd	bd	bd	bd	bd	bd	bd	3.34473	1.41384	2.56583	0.738466	13.7219	1.96113	0.776212	98.1516	24.068	0	nd	nd	52.974
32.5902	124.322	312.967	0.646629	2902.01	60.8172	2436.2	bd	3.47453	bd	bd	bd	bd	1.22489	0.289426	1.80187	0.289781	2.46143	1.72567	23.0335	3.94837	bd	71.4034	38.2494	nd	nd	nd	209.873
32.6254	87.0958	289.517	0.783503	1734.34	73.4983	1218.88	1.01169	0.249132	bd	1.23221	bd	bd	1.32795	bd	0.646847	1.25977	3.99947	1.15108	11.5879	3.21005	bd	103.296	25.6761	0.229639	nd	nd	58.3425
32.6605	108.321	492.053	0.82002	3180.91	139.298	2681.68	3.89422	1.40436	0.601444	bd	bd	bd	bd	bd	3.6463	0.660253	9.33625	1.40833	14.9591	3.20692	bd	97.8618	39.1172	0.209139	0.138279	0.54824	210.977
32.6957	150.516	752.874	1.07769	2421.93	97.3244	1118.8	1.4475	2.15296	0.615206	1.76301	2.16288	bd	3.81898	0.900121	0.925491	0.901225	11.4542	2.67678	29.3498	4.59285	bd	74.6848	62.7609	0.51887	0.353136	0.443544	107.991
32.7308	95.7709	379.103	0.61513	1454.9	44.8513	1164.97	2.08483	18.8626	0.591536	3.40731	bd	bd	bd	bd	bd	0.576744	1.83102	0.526983	4.89205	1.3995	bd	31.7749	34.1726	3.98547	11.1332	nd	77.7664
32.766	104.015	598.976	1.451	2564.79	62.9257	1135.51	3.45272	2.05316	0.586687	5.07748	bd	bd	1.81192	0.213001	0.882589	0.859448	2.72854	0.982105	8.50901	4.17098	bd	33.2837	31.3276	0.332268	nd	nd	73.2164
32.8011	106.512	399.792	0.751243	2653.39	85.2167	902.07	1.33932	1.66225	0.283198	4.92638	bd	0.623358	bd	bd	1.72121	2.50162	5.29468	1.52385	7.07305	0.80897	bd	44.5592	27.7579	0.631615	nd	nd	34.0647
32.8363	107.36	354.419	1.53987	2885.71	96.6815	884.131	0.617707	0.921041	bd	28.8866	bd	bd	bd	bd	3.99094	1.54218	2.44803	2.11369	18.5604	3.18159	0.369369	67.5769	62.2622	1.39047	nd	nd	62.6914
32.8715	196.144	471.142	0.898333	3353.44	140.71	1523.91	2.76113	bd	bd	bd	bd	bd	4.1642	0.243545	bd	1.47282	4.16319	2.47091	20.866	4.29124	bd	224.231	40.4331	0	nd	nd	95.5381
32.9066	116.986	418.255	0.628836	3040.4	93.0805	1453.73	0.5794	0.574995	0.493729	bd	bd	bd	1.52483	0.179252	1.49292	0.904539	6.1283	1.15611	11.2643	2.28087	bd	69.5358	26.5792	0.21252	0.0689678	0.0993654	102.904
32.9418	104.527	365.921	0.570438	2370.25	85.5793	1125.9	bd	1.70599	bd	bd	bd	bd	1.28985	bd	3.16657	0.305149	9.72468	1.67708	16.4535	2.52441	bd	111.131	36.8473	nd	nd	nd	280.451
32.9769	120.877	540.044	0.844426	3027.6	101.65	1507.21	0.932668	0.616029	bd	bd	bd	2.9195	bd	0.579974	0.795753	1.16137	10.6712	2.65643	18.6518	2.06871	bd	52.007	41.0534	0.615941	nd	nd	87.5257
33.0121	82.653	397.199	0.834356	3718.28	109.068	1305.63	0.692269	3.79049	bd	bd	bd	bd	bd	bd	1.78375	1.72833	7.32211	2.56671	11.0072	2.9353	bd	54.9542	31.8261	5.10605	nd	nd	63.1057
33.0472	70.5847	489.703	0.853246	2376.67	59.0727	841.36	1.37241	1.08904	bd	bd	bd	bd	bd	0.340353	0.701633	0.512004	0.718248	0.311369	9.67169	2.15462	bd	19.0987	16.8714	0.739987	nd	nd	115.376
33.0824	92.2124	695.846	1.17787	2794.24	75.3069	1283.26	bd	0.35468	bd	1.75425	bd	bd	1.89055	bd	1.85099	0.672004	bd	1.22805	26.6601	1.5219	bd	23.7671	35.9325	nd	nd	0	112.063
33.1176	76.9023	487.373	0.661118	2315.09	69.9759	1019.16	bd	0.236353	bd	1.169	1.43415	bd	1.25983	bd	1.85328	1.19516	0.6282	0.682862	13.5363	2.02978	bd	29.3325	24.0249	nd	nd	0	58.5497
33.1527	113.948	404.996	1.06621	2920.89	73.8897	981.218	0.27912	bd	bd	bd	bd	bd	1.47649	bd	1.44559	0.700343	2.96701	0.639918	6.93378	0.849708	bd	52.6653	15.292	0	nd	nd	105.505
33.1879	106.321	328.765	1.06486	1479.36	58.834	1181.04	0.488925	9.73553	bd	2.39985	1.46476	bd	1.28672	bd	1.2598	1.22066	5.17135	1.81278	13.8252	2.36989	bd	32.4874	41.0354	18.5687	nd	nd	48.1984
33.223	102.478	257.27	0.610554	2078.88	65.947	781.287	bd	1.28191	bd	bd	bd	bd	1.13129	bd	3.32837	0.402121	3.97693	1.22638	11.394	2.21409	bd	52.925	24.9551	nd	nd	nd	163.998
33.2582	90.7167	267.315	1.04681	1167.52	44.9765	1167.98	1.79104	0.443253	0.189357	2.19234	bd	bd	bd	bd	5.7715	1.81241	10.0462	1.14658	9.46643	1.89385	bd	36.9582	34.753	0.162961	nd	nd	24.8159
33.2933	119.371	564.226	1.06243	3165.08	127.79	1725.36	1.42108	bd	0.603977	bd	bd	bd	5.63324	bd	2.74397	1.10652	2.80895	2.0221	12.5246	3.0053	bd	84.6959	31.8697	0	0	0.199225	115.488
33.3285	130.336	344.303	0.604415	2370.93	100.79	1086.92	1.2839	0.763472	0.217076	2.51326	bd	bd	4.06954	0.15841	3.30818	1.43854	5.41575	0.875317	10.8522	3.41279	bd	52.8361	34.3084	0.332932	nd	nd	70.0641
33.3636	104.194	347.33	0.580678	2924.52	90.1095	1040.69	0.277273	0.55308	bd	bd	bd	bd	4.42947	0.17242	6.47996	0.870064	8.11075	1.27136	14.7723	2.53225	bd	72.6567	39.4689	1.86014	nd	nd	103.567
33.3988	131.756	361.492	1.66319	2425.6	130.285	967.012	0.327567	1.31006	bd	1.60783	bd	bd	bd	bd	3.40144	2.4657	14.8093	3.19402	17.4518	4.18859	bd	71.007	48.7563	3.72954	nd	nd	52.8388
33.434	118.553	308.001	0.846108	2888	133.8	873.353	5.29908	1.4611	0.248928	1.43385	bd	bd	6.22739	0.548595	2.27315	1.83332	4.65396	2.17702	11.4152	2.66786	bd	67.5795	40.2395	0.216995	2.04929	nd	72.9822
33.4691	104.325	498.022	0.70996	2385.84	98.0607	1068.84	0.734969	0.241517	0.626295	bd	bd	0.456478	bd	0.457036	1.89377	1.22127	3.2353	1.39556	16.4218	2.37107	bd	70.4849	29.055	0.0703708	0.022837	0.0993654	80.2942
33.5043	125.528	598.81	1.32045	3709.48	125.917	1831.03	bd	bd	bd	1.78212	bd	bd	bd	1.36368	3.77015	0.454365	11.5783	1.66478	11.6036	3.75884	0.217106	100.43	35.9758	nd	0	0	277.128
33.5394	105.296	397.27	0.766739	2002.12	90.5706	769.326	0.233829	0.232051	bd	bd	bd	bd	bd	bd	1.21102	1.90714	3.72527	1.60824	15.7782	2.98996	bd	51.0523	27.6857	0.925443	nd	nd	47.4902
33.5746	131.181	689.708	1.87676	2720.39	85.2811	999.342	bd	0.280118	bd	bd	bd	bd	1.49312	0.352804	5.12747	1.94895	11.2572	1.61861	10.0255	3.43711	bd	102.029	35.5409	nd	nd	nd	43.7574
33.6097	101.56	696.561	0.812935	1889.22	86.2349	765.477	0.880672	5.68409	0.374296	bd	bd	bd	bd	bd	3.40098	1.50888	6.39239	1.62857	12.4203	3.72621	0.262653	54.307	36.0164	2.25159	0.899327	0.199225	57.1516
33.6449	94.7046	574.556	0.585832	1750.79	79.0416	1338.19	0.503341	2.75602	bd	bd	bd	bd	bd	0.155721	3.25203	1.09918	5.32382	0.860459	12.4504	3.81166	bd	62.2319	30.2126	5.10605	nd	nd	71.9096
33.6801	136.366	427.279	0.763876	2359.76	104.46	1213.85	0.275598	4.96133	bd	bd	bd	bd	4.40271	bd	4.28915	1.0364	5.85913	1.42204	14.6831	3.18781	bd	78.8159	40.1172	16.7875	nd	nd	100.791
33.7152	148.409	659.258	1.06805	2451.22	111.45	1571.92	0.338605	5.08078	0.579962	bd	bd	bd	1.79115	0.423225	3.51606	2.12504	9.90484	1.35803	14.4248	3.71003	bd	68.8205	43.2525	1.80719	0.518803	0.0494355	52.4459
33.7504	134.561	566.148	1.4116	1888.4	108.023	1391.75	0.556082	1.93561	0.473859	bd	bd	bd	4.41965	0.867073	3.59279	1.38833	13.2374	2.22074	16.7087	2.35786	0.165432	68.1769	47.7581	0.745405	0.241902	0.0993654	77.8079
33.7855	108.513	734.897	1.54221	1931.38	115.978	2317.97	1.92496	1.36568	bd	2.69383	bd	bd	bd	0.34128	2.83528	1.1985	18.8766	0.938205	18.4243	3.65799	bd	113.63	52.2566	0.661593	nd	nd	96.7692
33.8207	147.306	481.017	1.46614	2441.37	92.8117	1320.57	0.727542	2.16842	0.205287	bd	2.91586	bd	2.56144	0.603724	3.74927	1.81339	10.2496	1.38146	4.2783	2.20014	bd	77.7991	32.8545	1.31675	0.625538	0.300084	51.1813
33.8558	140.477	481.182	1.44153	3291.81	118.238	1119.74	0.283219	1.13269	bd	bd	bd	0.531226	bd	0.353997	3.67799	1.95554	2.25606	2.59886	8.04352	5.00203	bd	85.86	25.8351	3.72954	nd	nd	60.4629
33.891	86.8855	502.311	1.088	2091.61	107.022	1115.51	0.723721	1.19862	bd	bd	bd	bd	bd	bd	8.08898	1.80387	15.929	1.64823	16.1705	2.48098	0.143299	142.077	48.0438	1.54445	nd	nd	59.3293
33.9262	112.66	626.669	1.84858	2713.33	146.691	1696.84	6.01033	17.5855	bd	1.54053	bd	bd	bd	bd	3.25906	1.18027	5.83634	2.33899	34.5596	4.77724	0.187675	160.544	77.0879	2.72849	nd	nd	124.287
33.9613	125.05	638.998	1.57832	2604.67	160.573	1583.09	0.823253	0.270527	bd	bd	3.29945	bd	1.442	0.683145	2.12125	1.36797	13.0433	2.50143	34.8676	7.63667	0.163006	82.0735	68.0566	0.306438	nd	nd	117.381
33.9965	80.2096	411.58	1.30245	2754.19	124.467	626.791	1.34515	1.33492	0.381452	bd	bd	bd	1.17807	bd	2.89216	1.25764	8.88195	1.53175	16.6129	3.254	0.133172	58.706	38.67	0.437282	0.207247	0.298591	98.9686
34.0316	125.438	489.723	0.790211	3023.46	106.731	1233.47	0.562908	0.558628	bd	bd	bd	0.52529	bd	bd	8.0026	2.10805	8.9308	1.76685	16.9138	2.3868	bd	62.6019	41.7557	0.925443	nd	nd	50.6302
34.0668	112.841	984.699	1.3282	2761.87	131.256	1487.64	1.99097	3.55572	bd	3.89737	bd	0.740956	4.20019	0.98997	6.14795	2.47919	9.45072	1.81133	12.625	4.56932	0.236218	109.065	52.4587	1.66543	nd	nd	52.9429
34.1019	132.948	897.892	1.03264	3609.87	165.819	1664.85	bd	6.65662	bd	bd	bd	bd	bd	0.489143	2.0268	3.93012	9.36241	1.7944	29.1923	4.76536	bd	114.971	58.2171	nd	nd	nd	42.1918
34.1371	118.483	586.003	0.662827	1649.48	83.5294	640.04	0.230493	1.61262	bd	bd	bd	bd	bd	0.288095	3.58717	1.01172	11.0285	1.85017	13.9206	3.22853	bd	63.6368	36.7579	6.52437	nd	nd	82.5617
34.1722	112.213	505.718	0.865873	2425.6	124.267	1255.12	2.39914	1.7842	0.253648	4.41234	bd	bd	bd	0.185098	6.95643	2.42776	15.0353	2.04727	21.1447	4.34915	bd	69.7902	60.995	0.489695	nd	nd	51.1858
34.2074	137.677	574.086	1.53846	2940.53	110.57	1764.34	4.87941	3.02607	0.257776	bd	bd	bd	1.60019	0.188111	5.49515	1.51803	16.8918	1.73468	24.7185	1.84179	bd	84.9353	62.1516	0.478761	0.695196	1.60276	72.8374
34.2426	85.3417	742.342	0.880991	2259.67	78.6993	945.048	0.261379	2.0907	bd	bd	bd	bd	bd	0.3267	2.03393	1.64038	6.25318	1.49885	12.9953	3.81904	bd	49.5898	30.9195	7.45907	nd	nd	47.9762
34.2777	97.586	792.234	1.30999	1985.15	101.551	1503.1	3.38949	8.25613	0.786539	bd	bd	bd	bd	bd	4.75662	2.11032	8.12617	2.27773	19.5357	4.83857	0.18276	58.1452	54.0773	1.18706	0.621624	0.364888	48.1213
34.3129	127.323	563.578	0.728579	2367.87	94.3609	1268.87	0.775232	5.393	bd	bd	bd	1.45408	1.35788	0.482074	6.6672	2.41652	6.82508	1.32452	13.6762	2.34436	bd	76.4834	42.7162	6.4873	nd	nd	39.0483
34.348	131.831	358.686	0.716008	2157.61	74.9454	1711.28	2.24214	3.95709	bd	1.21338	bd	bd	1.30766	0.308982	3.84725	0.309361	12.4867	1.27553	14.9299	1.80522	bd	59.761	43.6832	1.6458	nd	nd	242.259
34.3832	113.642	432.07	1.20822	2177.03	85.4342	1403.95	0.247084	1.23584	bd	2.43771	bd	bd	2.62711	0.153648	1.27967	1.08455	5.91119	1.55885	5.25862	1.80434	bd	50.0906	23.5986	4.66423	nd	nd	78.7741
34.4183	107.702	287.214	1.14446	3471.69	92.9135	677.864	1.49815	0.849877	bd	1.04305	bd	bd	1.1241	0.399075	1.10058	1.33364	6.77664	1.46157	12.8341	1.81109	bd	54.6893	30.2319	0.529012	nd	nd	69.6689
34.4535	130.723	413.188	0.883483	3168.31	153.392	1981.77	0.690383	0.685133	0.292687	bd	bd	bd	3.65197	1.07648	8.02711	1.72363	8.21719	1.57491	19.5217	7.73838	bd	79.102	53.1996	0.346742	0.138625	0.199725	88.994
34.4887	120.067	514.579	0.583315	1982.9	97.3423	715.314	0.866308	22.8029	0.368191	bd	bd	bd	1.13712	0.133675	3.34551	1.88846	9.71853	1.84904	21.3829	2.22549	0.64785	53.8687	65.7181	9.18245	3.66765	0.199225	51.5458
34.5238	114.338	623.874	0.957793	3704.59	91.4789	2024.74	0.988917	5.6473	0.420301	1.20447	1.47766	bd	bd	bd	4.45761	0.615707	11.094	1.82875	30.5138	4.63182	bd	83.8454	62.8803	1.99215	1.35583	0.443544	148.576
34.559	95.3003	1152.12	0.995902	3362.81	112.761	1515.94	0.484932	0.964883	0.620871	2.38024	bd	bd	bd	0.301552	8.14355	0.757058	4.48638	1.5221	12.8536	2.9378	bd	81.9323	35.453	0.307186	0.205739	0.251359	148.947
34.5941	125.112	990.633	0.913083	2617.67	101.013	1445.64	0.555479	3.0415	0.235495	bd	1.66414	bd	bd	0.171852	2.15049	0.693411	6.61152	1.74353	19.6314	2.3553	0.165253	54.4433	38.8541	1.91312	0.764853	0.199725	145.675
34.6293	127.002	956.326	0.908828	3236.56	98.8054	1628.58	1.15507	4.3007	bd	2.82774	bd	bd	bd	0.358245	0.738516	1.4383	9.90366	1.14952	19.3402	3.31526	bd	53.1849	44.5272	3.47213	nd	nd	68.6957
34.6644	108.353	739.132	0.980304	1969.58	122.66	1071.87	3.91062	4.58427	0.603977	1.73083	2.12341	0.661411	1.86531	0.219278	2.74397	1.10652	5.61789	1.61687	10.0147	3.22042	0.210859	49.8463	40.0195	0.679832	0.765907	1.22057	110.853
34.6996	114.329	797.128	1.11409	1832.36	87.4601	978.876	2.01131	2.32979	bd	1.6345	bd	bd	1.76149	bd	2.59124	1.46166	5.3052	1.90955	21.2848	1.41801	bd	53.8244	41.7075	1.08019	nd	nd	59.8362
34.7348	129.309	2228.8	1.78559	4791.56	190.7	17577.3	3.21892	11.9851	0.680637	7.8803	bd	bd	bd	bd	10.3728	3.50598	14.8531	1.83121	42.5547	7.29466	0.47762	302.446	104.177	1.89484	nd	nd	54.3929
34.7699	87.9423	783.097	1.04412	3152.87	98.4987	801.965	2.30632	2.94458	1.40498	4.84929	1.96992	bd	bd	0.819818	4.24834	2.25879	1.7344	2.0639	18.5932	2.19134	bd	57.9821	45.3849	0.350364	0.247029	0.412965	43.6068
34.8051	102.467	409.11	2.03534	2116.26	100.574	1719.92	2.4397	5.75248	0.778965	1.48574	bd	0.567752	bd	bd	3.93088	3.60897	5.62876	1.56184	9.67382	2.39508	bd	69.5525	37.824	0.974234	0.60318	0.418693	27.8676
34.8402	85.0459	394.004	0.992086	2117.69	84.2734	777.292	0.815538	2.42801	1.04156	0.993299	bd	0.379574	2.15165	0.380039	3.67609	1.39728	10.2219	0.9279	14.3754	2.58766	bd	55.4502	41.3758	0.46059	0.160054	0.0811792	60.3123
34.8754	78.9775	449.857	1.0638	2106.55	87.8343	943.03	0.567539	2.06826	bd	0.922423	1.13164	bd	1.99813	0.234891	1.95143	1.17941	7.49486	1.40051	11.3498	3.08976	0.225872	59.8083	33.3887	3.3984	nd	nd	74.4733
34.9105	100.64	404.101	1.55329	2154.36	106.72	2256.08	3.92969	3.06512	0.477021	bd	bd	bd	bd	0.523022	3.61676	3.49571	5.92091	0.956963	13.8467	1.52576	bd	21.5611	37.3577	0.492172	0.380524	0.697536	30.5287
